# Supplementary material for: 5-(Chloro­meth­yl)quinolin-8-yl acetate
Source: Acta Crystallogr Sect E Struct Rep Online. 2008 Jul 19;64(Pt 8):o1519. doi: 10.1107/S1600536808021788 (PMC2962145; doi:10.1107/S1600536808021788)
Supplement: Supplementary file 1 [file e-64-o1519-sup1.cif]

##############################################################################
###                                                                        ###
###        Electronic paper (Acta Crystallographica Section E)             ###
###                                                                        ###
##############################################################################
#                                                                            #
# This CIF contains the data in a paper accepted for publication in Acta     #
# Crystallographica Section E. It conforms to the requirements of Notes      #
# for Authors for Section E, and has been peer reviewed under the auspices   #
# of the IUCr Commission on Journals.                                        #
#                                                                            #
# Full details of the Crystallographic Information File format               #
# are given in the paper "The Crystallographic Information File (CIF):       #
# a New Standard Archive File for Crystallography" by S. R. Hall, F. H.      #
# Allen and I. D. Brown [Acta Cryst. (1991), A47, 655-685].                  #
#                                                                            #
# The current version of the core CIF dictionary is obtainable from          #
# ftp://ftp.iucr.org/pub/cif_core.dic. The current version number is 2.4.    #
#                                                                            #
# Software is freely available for graphical display of the structure(s) in  #
# this CIF.  For information consult the CIF home page http://www.iucr.org/  #
# cif/home.html                                                              #
#                                                                            #
# This file may be used for bona fide research purposes within the           #
# scientific community so long as proper attribution is given to the journal # 
# article from which it was obtained.                                        #
#                                                                            #
##############################################################################
                                             
data_global
_audit_creation_method     SHELXL-97
_journal_date_recd_electronic     2008-07-04
_journal_date_accepted     2008-07-13
_journal_name_full     'Acta Crystallographica, Section E'
_journal_year     2008
_journal_volume     64
_journal_issue      8
_journal_page_first     o1519
_journal_page_last     o1519
_journal_paper_category     QO
_journal_coeditor_code     BI2295
_publ_contact_author_name     'Ling-Qian Kong'
_publ_contact_author_address
;
Dongchang College
Liaocheng Univesity
250059
People's Republic of China
;
_publ_contact_author_email     konglingqian08@163.com
_publ_contact_author_fax     '+86 635 8520088'
_publ_contact_author_phone     '+86 635 8520086'
_publ_section_title
;
5-(Chloromethyl)quinolin-8-yl acetate
;
loop_
    _publ_author_name
    _publ_author_footnote
    _publ_author_address
    'Ling-Qian Kong' .
;
Dongchang College
Liaocheng University
Liaocheng 250059
People's Republic of China
;
    'Yan Qiao' .
;
Dongchang College
Liaocheng University
Liaocheng 250059
People's Republic of China
;
    'Ji-Dong Zhang' .
;
Dongchang College
Liaocheng University
Liaocheng 250059
People's Republic of China
;
data_I
_chemical_name_systematic
;
5-(Chloromethyl)quinolin-8-yl acetate
;
_chemical_name_common     ?
_chemical_formula_moiety     'C12 H10 Cl N O2'
_chemical_formula_sum     'C12 H10 Cl N O2'
_chemical_formula_iupac     'C12 H10 Cl N O2'
_chemical_formula_weight     235.66
_chemical_melting_point     400
_symmetry_cell_setting     triclinic
_symmetry_space_group_name_H-M     'P -1'
_symmetry_space_group_name_Hall     '-P 1'
loop_
    _symmetry_equiv_pos_as_xyz
    'x, y, z'
    '-x, -y, -z'
_cell_length_a     9.2299(10)
_cell_length_b     11.0042(13)
_cell_length_c     11.2429(13)
_cell_angle_alpha     105.073(4)
_cell_angle_beta     94.1050(10)
_cell_angle_gamma     90.815(2)
_cell_volume     1099.2(2)
_cell_formula_units_Z     4
_cell_measurement_reflns_used     3502
_cell_measurement_theta_min     2.21
_cell_measurement_theta_max     28.20
_cell_measurement_temperature     295
_exptl_crystal_description     block
_exptl_crystal_colour     colorless
_exptl_crystal_size_max     0.22
_exptl_crystal_size_mid     0.18
_exptl_crystal_size_min     0.16
_exptl_crystal_density_diffrn     1.424
_exptl_crystal_density_meas     ?
_exptl_crystal_density_method     'not measured'
_exptl_crystal_F_000     488
_exptl_absorpt_coefficient_mu     0.330
_exptl_absorpt_correction_type     multi-scan
_exptl_absorpt_process_details     '(SADABS; Sheldrick, 1996)'
_exptl_absorpt_correction_T_min     0.931
_exptl_absorpt_correction_T_max     0.949
_exptl_special_details     ?
_diffrn_ambient_temperature     295
_diffrn_radiation_type     MoK\a
_diffrn_radiation_wavelength     0.71073
_diffrn_radiation_source     'fine-focus sealed tube'
_diffrn_radiation_monochromator     graphite
_diffrn_measurement_device_type     'Bruker SMART CCD'
_diffrn_measurement_method     '\f and \w'
_diffrn_reflns_number     5721
_diffrn_reflns_av_R_equivalents     0.0148
_diffrn_reflns_av_sigmaI/netI     0.0251
_diffrn_reflns_theta_min     1.88
_diffrn_reflns_theta_max     25.05
_diffrn_reflns_theta_full     25.05
_diffrn_measured_fraction_theta_max     0.991
_diffrn_measured_fraction_theta_full     0.991
_diffrn_reflns_limit_h_min     -10
_diffrn_reflns_limit_h_max     10
_diffrn_reflns_limit_k_min     -12
_diffrn_reflns_limit_k_max     13
_diffrn_reflns_limit_l_min     -12
_diffrn_reflns_limit_l_max     13
_diffrn_standards_number     0
_diffrn_standards_interval_count     .
_diffrn_standards_interval_time     .
_diffrn_standards_decay_%     ?
_refine_special_details
;
Refinement of <i>F</i>^2^ against ALL reflections. The weighted <i>R</i>-factor
<i>wR</i> and goodness of fit <i>S</i> are based on <i>F</i>^2^, conventional
<i>R</i>-factors <i>R</i> are based on <i>F</i>, with <i>F</i> set to zero for
negative <i>F</i>^2^. The threshold expression of <i>F</i>^2^ >
\s(<i>F</i>^2^) is used only for calculating <i>R</i>-factors(gt) <i>etc</i>.
and is not relevant to the choice of reflections for refinement.
<i>R</i>-factors based on <i>F</i>^2^ are statistically about twice as large
as those based on <i>F</i>, and <i>R</i>- factors based on ALL data will be
even larger.
;
_reflns_number_total     3843
_reflns_number_gt     3247
_reflns_threshold_expression     I>2\s(I)
_refine_ls_structure_factor_coef     Fsqd
_refine_ls_matrix_type     full
_refine_ls_R_factor_all     0.0398
_refine_ls_R_factor_gt     0.0331
_refine_ls_wR_factor_gt     0.0900
_refine_ls_wR_factor_ref     0.0955
_refine_ls_goodness_of_fit_ref     1.043
_refine_ls_restrained_S_all     1.043
_refine_ls_number_reflns     3843
_refine_ls_number_parameters     289
_refine_ls_number_restraints     0
_refine_ls_hydrogen_treatment     constr
_refine_ls_weighting_scheme     calc
_refine_ls_weighting_details
         'calc w=1/[\s^2^(Fo^2^)+(0.0471P)^2^+0.3054P] where P=(Fo^2^+2Fc^2^)/3'
_atom_sites_solution_hydrogens     geom
_atom_sites_solution_primary     direct
_atom_sites_solution_secondary     difmap
_refine_ls_shift/su_max     0.001
_refine_ls_shift/su_mean     0.000
_refine_diff_density_max     0.194
_refine_diff_density_min     -0.205
_refine_ls_extinction_method     none
_refine_ls_extinction_coef     ?
loop_
    _atom_type_symbol
    _atom_type_description
    _atom_type_scat_dispersion_real
    _atom_type_scat_dispersion_imag
    _atom_type_scat_source
    'C' 'C' 0.0033 0.0016
                         'International Tables Vol C Tables 4.2.6.8 and 6.1.1.4'
    'H' 'H' 0.0000 0.0000
                         'International Tables Vol C Tables 4.2.6.8 and 6.1.1.4'
    'N' 'N' 0.0061 0.0033
                         'International Tables Vol C Tables 4.2.6.8 and 6.1.1.4'
    'O' 'O' 0.0106 0.0060
                         'International Tables Vol C Tables 4.2.6.8 and 6.1.1.4'
    'Cl' 'Cl' 0.1484 0.1585
                         'International Tables Vol C Tables 4.2.6.8 and 6.1.1.4'
_computing_data_collection     'SMART (Siemens, 1996)'
_computing_cell_refinement     'SAINT (Siemens, 1996)'
_computing_data_reduction     'SAINT (Siemens, 1996)'
_computing_structure_solution     'SHELXS97 (Sheldrick, 2008)'
_computing_structure_refinement     'SHELXL97 (Sheldrick, 2008)'
_computing_molecular_graphics     'SHELXTL (Sheldrick, 2008)'
_computing_publication_material     'SHELXTL (Sheldrick, 2008)'
loop_
    _atom_site_type_symbol
    _atom_site_label
    _atom_site_fract_x
    _atom_site_fract_y
    _atom_site_fract_z
    _atom_site_U_iso_or_equiv
    _atom_site_adp_type
    _atom_site_calc_flag
    _atom_site_refinement_flags
    _atom_site_occupancy
    _atom_site_disorder_assembly
    _atom_site_disorder_group
    Cl Cl1 0.45143(5) 0.67427(5) 0.57622(4) 0.05362(15) Uani d . 1 . .
    Cl Cl2 -0.04871(6) 0.86602(4) 0.57393(5) 0.05615(16) Uani d . 1 . .
    O O1 0.52846(13) 1.00138(12) 0.17138(11) 0.0470(3) Uani d . 1 . .
    O O2 0.74973(16) 1.02523(15) 0.27180(14) 0.0658(4) Uani d . 1 . .
    O O3 0.03984(14) 0.32842(11) 0.17193(12) 0.0491(3) Uani d . 1 . .
    O O4 0.25535(16) 0.36297(15) 0.28101(15) 0.0665(4) Uani d . 1 . .
    N N1 0.60339(17) 0.75273(15) 0.11659(13) 0.0479(4) Uani d . 1 . .
    N N2 0.11712(16) 0.54988(15) 0.11822(13) 0.0459(4) Uani d . 1 . .
    C C1 0.6356(2) 0.6329(2) 0.09146(18) 0.0565(5) Uani d . 1 . .
    H H1 0.6942 0.6023 0.0270 0.068 Uiso calc R 1 . .
    C C2 0.5871(2) 0.54890(18) 0.15594(19) 0.0566(5) Uani d . 1 . .
    H H2 0.6132 0.4652 0.1338 0.068 Uiso calc R 1 . .
    C C3 0.5019(2) 0.59019(17) 0.25069(17) 0.0478(4) Uani d . 1 . .
    H H3 0.4689 0.5351 0.2938 0.057 Uiso calc R 1 . .
    C C4 0.46384(17) 0.71804(15) 0.28332(15) 0.0376(4) Uani d . 1 . .
    C C5 0.37582(18) 0.77105(17) 0.38191(15) 0.0400(4) Uani d . 1 . .
    C C6 0.3457(2) 0.89608(18) 0.40698(17) 0.0472(4) Uani d . 1 . .
    H H6 0.2883 0.9305 0.4713 0.057 Uiso calc R 1 . .
    C C7 0.3996(2) 0.97351(17) 0.33765(17) 0.0471(4) Uani d . 1 . .
    H H7 0.3782 1.0584 0.3562 0.057 Uiso calc R 1 . .
    C C8 0.48297(18) 0.92409(16) 0.24364(15) 0.0393(4) Uani d . 1 . .
    C C9 0.51836(17) 0.79539(16) 0.21255(15) 0.0374(4) Uani d . 1 . .
    C C10 0.3155(2) 0.6929(2) 0.45894(18) 0.0502(5) Uani d . 1 . .
    H H10A 0.2836 0.6108 0.4065 0.060 Uiso calc R 1 . .
    H H10B 0.2319 0.7332 0.4979 0.060 Uiso calc R 1 . .
    C C11 0.6674(2) 1.04787(17) 0.19412(17) 0.0462(4) Uani d . 1 . .
    C C12 0.6965(3) 1.1301(2) 0.1117(2) 0.0681(6) Uani d . 1 . .
    H H12A 0.6399 1.2041 0.1332 0.102 Uiso calc R 1 . .
    H H12B 0.6704 1.0851 0.0274 0.102 Uiso calc R 1 . .
    H H12C 0.7979 1.1542 0.1213 0.102 Uiso calc R 1 . .
    C C13 0.1446(2) 0.6560(2) 0.09004(18) 0.0542(5) Uani d . 1 . .
    H H13 0.2051 0.6536 0.0268 0.065 Uiso calc R 1 . .
    C C14 0.0896(2) 0.7722(2) 0.14814(19) 0.0557(5) Uani d . 1 . .
    H H14 0.1119 0.8437 0.1226 0.067 Uiso calc R 1 . .
    C C15 0.0033(2) 0.77951(17) 0.24219(17) 0.0485(4) Uani d . 1 . .
    H H15 -0.0332 0.8563 0.2826 0.058 Uiso calc R 1 . .
    C C16 -0.03079(17) 0.66915(16) 0.27844(15) 0.0382(4) Uani d . 1 . .
    C C17 -0.11980(18) 0.66651(17) 0.37671(16) 0.0418(4) Uani d . 1 . .
    C C18 -0.1492(2) 0.55457(19) 0.40301(17) 0.0502(5) Uani d . 1 . .
    H H18 -0.2071 0.5533 0.4671 0.060 Uiso calc R 1 . .
    C C19 -0.0938(2) 0.44153(18) 0.33514(17) 0.0490(4) Uani d . 1 . .
    H H19 -0.1159 0.3661 0.3535 0.059 Uiso calc R 1 . .
    C C20 -0.00775(18) 0.44301(16) 0.24263(16) 0.0411(4) Uani d . 1 . .
    C C21 0.02808(17) 0.55580(16) 0.21112(14) 0.0373(4) Uani d . 1 . .
    C C22 -0.1815(2) 0.78404(19) 0.45259(18) 0.0527(5) Uani d . 1 . .
    H H22A -0.2676 0.7626 0.4887 0.063 Uiso calc R 1 . .
    H H22B -0.2098 0.8385 0.4001 0.063 Uiso calc R 1 . .
    C C23 0.1777(2) 0.29749(18) 0.19924(18) 0.0472(4) Uani d . 1 . .
    C C24 0.2111(3) 0.1743(2) 0.1156(2) 0.0684(6) Uani d . 1 . .
    H H24A 0.2125 0.1823 0.0326 0.103 Uiso calc R 1 . .
    H H24B 0.1380 0.1123 0.1183 0.103 Uiso calc R 1 . .
    H H24C 0.3044 0.1486 0.1417 0.103 Uiso calc R 1 . .
loop_
    _atom_site_aniso_label
    _atom_site_aniso_U_11
    _atom_site_aniso_U_22
    _atom_site_aniso_U_33
    _atom_site_aniso_U_12
    _atom_site_aniso_U_13
    _atom_site_aniso_U_23
    Cl1 0.0594(3) 0.0552(3) 0.0514(3) -0.0014(2) -0.0012(2) 0.0249(2)
    Cl2 0.0605(3) 0.0447(3) 0.0550(3) 0.0013(2) 0.0009(2) -0.0007(2)
    O1 0.0496(7) 0.0482(7) 0.0475(7) -0.0055(6) -0.0013(6) 0.0223(6)
    O2 0.0525(8) 0.0773(10) 0.0691(9) -0.0129(7) -0.0105(7) 0.0268(8)
    O3 0.0510(7) 0.0381(7) 0.0513(7) 0.0055(5) -0.0045(6) 0.0015(5)
    O4 0.0501(8) 0.0702(10) 0.0749(10) 0.0054(7) -0.0100(7) 0.0154(8)
    N1 0.0495(9) 0.0516(9) 0.0409(8) 0.0002(7) 0.0078(7) 0.0081(7)
    N2 0.0447(8) 0.0536(9) 0.0374(8) 0.0020(7) 0.0028(6) 0.0082(7)
    C1 0.0581(12) 0.0583(13) 0.0464(11) 0.0065(10) 0.0095(9) 0.0000(9)
    C2 0.0626(13) 0.0410(10) 0.0609(12) 0.0075(9) 0.0013(10) 0.0043(9)
    C3 0.0507(11) 0.0403(10) 0.0521(11) -0.0017(8) -0.0036(9) 0.0140(8)
    C4 0.0341(8) 0.0393(9) 0.0383(8) -0.0027(7) -0.0046(7) 0.0105(7)
    C5 0.0329(9) 0.0483(10) 0.0406(9) -0.0023(7) -0.0018(7) 0.0161(8)
    C6 0.0464(10) 0.0529(11) 0.0434(10) 0.0076(8) 0.0101(8) 0.0124(8)
    C7 0.0525(11) 0.0387(9) 0.0500(10) 0.0065(8) 0.0045(8) 0.0110(8)
    C8 0.0389(9) 0.0414(9) 0.0390(9) -0.0044(7) -0.0031(7) 0.0150(7)
    C9 0.0345(9) 0.0417(9) 0.0344(8) -0.0029(7) -0.0029(7) 0.0090(7)
    C10 0.0404(10) 0.0624(12) 0.0529(11) -0.0043(8) 0.0020(8) 0.0247(9)
    C11 0.0500(11) 0.0407(10) 0.0449(10) -0.0059(8) 0.0058(9) 0.0054(8)
    C12 0.0832(16) 0.0607(13) 0.0636(13) -0.0206(11) 0.0130(12) 0.0212(11)
    C13 0.0519(11) 0.0681(14) 0.0444(10) -0.0022(10) 0.0078(9) 0.0171(9)
    C14 0.0616(12) 0.0541(12) 0.0553(12) -0.0078(9) 0.0003(10) 0.0231(10)
    C15 0.0516(11) 0.0388(10) 0.0530(11) 0.0007(8) -0.0022(9) 0.0103(8)
    C16 0.0338(8) 0.0393(9) 0.0379(9) -0.0004(7) -0.0052(7) 0.0060(7)
    C17 0.0352(9) 0.0435(10) 0.0423(9) 0.0017(7) -0.0002(7) 0.0044(7)
    C18 0.0477(11) 0.0554(11) 0.0463(10) -0.0038(8) 0.0102(8) 0.0095(9)
    C19 0.0541(11) 0.0433(10) 0.0509(10) -0.0041(8) 0.0037(9) 0.0149(8)
    C20 0.0403(9) 0.0363(9) 0.0420(9) 0.0025(7) -0.0052(7) 0.0041(7)
    C21 0.0315(8) 0.0426(9) 0.0347(8) 0.0008(7) -0.0042(7) 0.0062(7)
    C22 0.0436(10) 0.0556(12) 0.0526(11) 0.0065(8) 0.0040(8) 0.0022(9)
    C23 0.0489(11) 0.0473(10) 0.0504(11) 0.0072(8) 0.0062(9) 0.0207(9)
    C24 0.0816(16) 0.0563(13) 0.0728(14) 0.0253(11) 0.0222(12) 0.0209(11)
_geom_special_details
;
All e.s.d.'s (except the e.s.d. in the dihedral angle between two l.s. planes)
are estimated using the full covariance matrix. The cell e.s.d.'s are taken
into account individually in the estimation of e.s.d.'s in distances, angles
and torsion angles; correlations between e.s.d.'s in cell parameters are only
used when they are defined by crystal symmetry. An approximate (isotropic)
treatment of cell e.s.d.'s is used for estimating e.s.d.'s involving l.s.
planes.
;
loop_
    _geom_bond_atom_site_label_1
    _geom_bond_atom_site_label_2
    _geom_bond_site_symmetry_2
    _geom_bond_distance
    _geom_bond_publ_flag
    Cl1 C10 . 1.8072(19) ?
    Cl2 C22 . 1.807(2) ?
    O1 C11 . 1.356(2) ?
    O1 C8 . 1.399(2) ?
    O2 C11 . 1.194(2) ?
    O3 C23 . 1.357(2) ?
    O3 C20 . 1.400(2) ?
    O4 C23 . 1.193(2) ?
    N1 C1 . 1.318(3) ?
    N1 C9 . 1.367(2) ?
    N2 C13 . 1.313(3) ?
    N2 C21 . 1.364(2) ?
    C1 C2 . 1.402(3) ?
    C1 H1 . 0.930 ?
    C2 C3 . 1.356(3) ?
    C2 H2 . 0.930 ?
    C3 C4 . 1.415(2) ?
    C3 H3 . 0.930 ?
    C4 C9 . 1.417(2) ?
    C4 C5 . 1.427(2) ?
    C5 C6 . 1.367(3) ?
    C5 C10 . 1.497(2) ?
    C6 C7 . 1.404(3) ?
    C6 H6 . 0.930 ?
    C7 C8 . 1.354(2) ?
    C7 H7 . 0.930 ?
    C8 C9 . 1.417(2) ?
    C10 H10A . 0.970 ?
    C10 H10B . 0.970 ?
    C11 C12 . 1.488(3) ?
    C12 H12A . 0.960 ?
    C12 H12B . 0.960 ?
    C12 H12C . 0.960 ?
    C13 C14 . 1.397(3) ?
    C13 H13 . 0.930 ?
    C14 C15 . 1.355(3) ?
    C14 H14 . 0.930 ?
    C15 C16 . 1.416(3) ?
    C15 H15 . 0.930 ?
    C16 C21 . 1.418(2) ?
    C16 C17 . 1.429(2) ?
    C17 C18 . 1.367(3) ?
    C17 C22 . 1.497(2) ?
    C18 C19 . 1.404(3) ?
    C18 H18 . 0.930 ?
    C19 C20 . 1.356(3) ?
    C19 H19 . 0.930 ?
    C20 C21 . 1.417(2) ?
    C22 H22A . 0.970 ?
    C22 H22B . 0.970 ?
    C23 C24 . 1.486(3) ?
    C24 H24A . 0.960 ?
    C24 H24B . 0.960 ?
    C24 H24C . 0.960 ?
loop_
    _geom_angle_atom_site_label_1
    _geom_angle_atom_site_label_2
    _geom_angle_atom_site_label_3
    _geom_angle_site_symmetry_1
    _geom_angle_site_symmetry_3
    _geom_angle
    _geom_angle_publ_flag
    C11 O1 C8 . . 117.15(14) ?
    C23 O3 C20 . . 117.00(14) ?
    C1 N1 C9 . . 116.68(16) ?
    C13 N2 C21 . . 116.52(16) ?
    N1 C1 C2 . . 123.99(18) ?
    N1 C1 H1 . . 118.0 ?
    C2 C1 H1 . . 118.0 ?
    C3 C2 C1 . . 119.73(18) ?
    C3 C2 H2 . . 120.1 ?
    C1 C2 H2 . . 120.1 ?
    C2 C3 C4 . . 119.31(18) ?
    C2 C3 H3 . . 120.3 ?
    C4 C3 H3 . . 120.3 ?
    C9 C4 C3 . . 116.66(16) ?
    C9 C4 C5 . . 119.63(15) ?
    C3 C4 C5 . . 123.71(16) ?
    C6 C5 C4 . . 119.42(16) ?
    C6 C5 C10 . . 119.06(16) ?
    C4 C5 C10 . . 121.51(16) ?
    C5 C6 C7 . . 121.35(16) ?
    C5 C6 H6 . . 119.3 ?
    C7 C6 H6 . . 119.3 ?
    C8 C7 C6 . . 119.72(17) ?
    C8 C7 H7 . . 120.1 ?
    C6 C7 H7 . . 120.1 ?
    C7 C8 O1 . . 118.65(16) ?
    C7 C8 C9 . . 121.91(16) ?
    O1 C8 C9 . . 119.34(15) ?
    N1 C9 C4 . . 123.63(16) ?
    N1 C9 C8 . . 118.41(15) ?
    C4 C9 C8 . . 117.96(15) ?
    C5 C10 Cl1 . . 110.54(12) ?
    C5 C10 H10A . . 109.5 ?
    Cl1 C10 H10A . . 109.5 ?
    C5 C10 H10B . . 109.5 ?
    Cl1 C10 H10B . . 109.5 ?
    H10A C10 H10B . . 108.1 ?
    O2 C11 O1 . . 122.74(17) ?
    O2 C11 C12 . . 127.10(19) ?
    O1 C11 C12 . . 110.15(17) ?
    C11 C12 H12A . . 109.5 ?
    C11 C12 H12B . . 109.5 ?
    H12A C12 H12B . . 109.5 ?
    C11 C12 H12C . . 109.5 ?
    H12A C12 H12C . . 109.5 ?
    H12B C12 H12C . . 109.5 ?
    N2 C13 C14 . . 124.74(18) ?
    N2 C13 H13 . . 117.6 ?
    C14 C13 H13 . . 117.6 ?
    C15 C14 C13 . . 119.15(19) ?
    C15 C14 H14 . . 120.4 ?
    C13 C14 H14 . . 120.4 ?
    C14 C15 C16 . . 119.46(18) ?
    C14 C15 H15 . . 120.3 ?
    C16 C15 H15 . . 120.3 ?
    C15 C16 C21 . . 116.61(16) ?
    C15 C16 C17 . . 123.98(16) ?
    C21 C16 C17 . . 119.42(16) ?
    C18 C17 C16 . . 119.63(16) ?
    C18 C17 C22 . . 118.87(17) ?
    C16 C17 C22 . . 121.50(17) ?
    C17 C18 C19 . . 121.30(17) ?
    C17 C18 H18 . . 119.4 ?
    C19 C18 H18 . . 119.4 ?
    C20 C19 C18 . . 119.64(18) ?
    C20 C19 H19 . . 120.2 ?
    C18 C19 H19 . . 120.2 ?
    C19 C20 O3 . . 118.62(16) ?
    C19 C20 C21 . . 122.02(16) ?
    O3 C20 C21 . . 119.26(15) ?
    N2 C21 C20 . . 118.54(15) ?
    N2 C21 C16 . . 123.49(16) ?
    C20 C21 C16 . . 117.98(15) ?
    C17 C22 Cl2 . . 110.29(13) ?
    C17 C22 H22A . . 109.6 ?
    Cl2 C22 H22A . . 109.6 ?
    C17 C22 H22B . . 109.6 ?
    Cl2 C22 H22B . . 109.6 ?
    H22A C22 H22B . . 108.1 ?
    O4 C23 O3 . . 122.23(17) ?
    O4 C23 C24 . . 127.61(19) ?
    O3 C23 C24 . . 110.15(18) ?
    C23 C24 H24A . . 109.5 ?
    C23 C24 H24B . . 109.5 ?
    H24A C24 H24B . . 109.5 ?
    C23 C24 H24C . . 109.5 ?
    H24A C24 H24C . . 109.5 ?
    H24B C24 H24C . . 109.5 ?
loop_
    _geom_torsion_atom_site_label_1
    _geom_torsion_atom_site_label_2
    _geom_torsion_atom_site_label_3
    _geom_torsion_atom_site_label_4
    _geom_torsion_site_symmetry_1
    _geom_torsion_site_symmetry_2
    _geom_torsion_site_symmetry_3
    _geom_torsion_site_symmetry_4
    _geom_torsion
    _geom_torsion_publ_flag
    C9 N1 C1 C2 . . . . 0.6(3) ?
    N1 C1 C2 C3 . . . . -0.2(3) ?
    C1 C2 C3 C4 . . . . -0.3(3) ?
    C2 C3 C4 C9 . . . . 0.2(2) ?
    C2 C3 C4 C5 . . . . -179.53(17) ?
    C9 C4 C5 C6 . . . . -0.2(2) ?
    C3 C4 C5 C6 . . . . 179.55(16) ?
    C9 C4 C5 C10 . . . . 179.84(15) ?
    C3 C4 C5 C10 . . . . -0.4(2) ?
    C4 C5 C6 C7 . . . . 0.0(3) ?
    C10 C5 C6 C7 . . . . 179.96(17) ?
    C5 C6 C7 C8 . . . . 0.2(3) ?
    C6 C7 C8 O1 . . . . 176.36(15) ?
    C6 C7 C8 C9 . . . . -0.1(3) ?
    C11 O1 C8 C7 . . . . 102.11(19) ?
    C11 O1 C8 C9 . . . . -81.32(19) ?
    C1 N1 C9 C4 . . . . -0.6(3) ?
    C1 N1 C9 C8 . . . . 179.11(16) ?
    C3 C4 C9 N1 . . . . 0.2(2) ?
    C5 C4 C9 N1 . . . . 180.00(15) ?
    C3 C4 C9 C8 . . . . -179.53(15) ?
    C5 C4 C9 C8 . . . . 0.3(2) ?
    C7 C8 C9 N1 . . . . -179.84(16) ?
    O1 C8 C9 N1 . . . . 3.7(2) ?
    C7 C8 C9 C4 . . . . -0.1(2) ?
    O1 C8 C9 C4 . . . . -176.54(14) ?
    C6 C5 C10 Cl1 . . . . -99.09(17) ?
    C4 C5 C10 Cl1 . . . . 80.86(18) ?
    C8 O1 C11 O2 . . . . 0.1(3) ?
    C8 O1 C11 C12 . . . . -178.64(16) ?
    C21 N2 C13 C14 . . . . 0.0(3) ?
    N2 C13 C14 C15 . . . . 1.2(3) ?
    C13 C14 C15 C16 . . . . -0.8(3) ?
    C14 C15 C16 C21 . . . . -0.7(2) ?
    C14 C15 C16 C17 . . . . 179.58(17) ?
    C15 C16 C17 C18 . . . . 178.55(17) ?
    C21 C16 C17 C18 . . . . -1.2(2) ?
    C15 C16 C17 C22 . . . . -1.8(3) ?
    C21 C16 C17 C22 . . . . 178.48(15) ?
    C16 C17 C18 C19 . . . . -0.1(3) ?
    C22 C17 C18 C19 . . . . -179.78(17) ?
    C17 C18 C19 C20 . . . . 0.9(3) ?
    C18 C19 C20 O3 . . . . -176.61(16) ?
    C18 C19 C20 C21 . . . . -0.3(3) ?
    C23 O3 C20 C19 . . . . -100.93(19) ?
    C23 O3 C20 C21 . . . . 82.69(19) ?
    C13 N2 C21 C20 . . . . 178.39(16) ?
    C13 N2 C21 C16 . . . . -1.7(2) ?
    C19 C20 C21 N2 . . . . 178.97(16) ?
    O3 C20 C21 N2 . . . . -4.8(2) ?
    C19 C20 C21 C16 . . . . -0.9(2) ?
    O3 C20 C21 C16 . . . . 175.30(14) ?
    C15 C16 C21 N2 . . . . 2.0(2) ?
    C17 C16 C21 N2 . . . . -178.21(15) ?
    C15 C16 C21 C20 . . . . -178.08(15) ?
    C17 C16 C21 C20 . . . . 1.7(2) ?
    C18 C17 C22 Cl2 . . . . 96.61(18) ?
    C16 C17 C22 Cl2 . . . . -83.08(19) ?
    C20 O3 C23 O4 . . . . 1.3(3) ?
    C20 O3 C23 C24 . . . . -179.61(16) ?
