# Supplementary material for: 5-(Chloro­meth­yl)quinolin-8-yl acetate
Source: Acta Crystallogr Sect E Struct Rep Online. 2008 Jul 19;64(Pt 8):o1519. doi: 10.1107/S1600536808021788 (PMC2962145; doi:10.1107/S1600536808021788)
Supplement: Supplementary file 2 [file e-64-o1519-Isup2.hkl]

# 
# h,k,l, Fc-squared, Fo-squared, sigma(Fo-squared) and status flag 
# 
data_I
_shelx_title ' 080627b in P-1' 
_shelx_refln_list_code          4 
_shelx_F_calc_maximum      159.78 
_exptl_crystal_F_000       488.00 
_reflns_d_resolution_high  0.8394 
 
loop_ 
 _symmetry_equiv_pos_as_xyz 
 'x, y, z' 
 '-x, -y, -z' 
 
_cell_length_a     9.2299 
_cell_length_b    11.0042 
_cell_length_c    11.2429 
_cell_angle_alpha 105.073 
_cell_angle_beta   94.105 
_cell_angle_gamma  90.815 
 
_shelx_F_squared_multiplier     1.000 
 
loop_ 
 _refln_index_h 
 _refln_index_k 
 _refln_index_l 
 _refln_F_squared_calc 
 _refln_F_squared_meas 
 _refln_F_squared_sigma 
 _refln_observed_status 
   2   0   0     5903.28     5547.95     72.04 o 
   3   0   0        0.01       -0.21      0.19 o 
   4   0   0      486.46      527.36      7.61 o 
   5   0   0        2.98        5.19      1.09 o 
   6   0   0      111.10      114.86      2.66 o 
   7   0   0        0.76       -0.08      0.83 o 
   8   0   0       25.60       27.19      2.35 o 
   9   0   0        0.97        0.83      1.19 o 
  10   0   0       23.43       21.02      2.45 o 
 -10   1   0        1.21       -0.33      1.34 o 
  -9   1   0       26.62       27.59      1.75 o 
  -8   1   0      106.24      104.96      2.84 o 
  -7   1   0      298.08      283.83      5.08 o 
  -6   1   0     1126.38     1101.53     15.40 o 
  -5   1   0       22.07       20.21      0.99 o 
  -4   1   0      438.45      470.74      6.83 o 
  -3   1   0       51.08       41.55      1.95 o 
  -2   1   0      599.84      579.44     11.80 o 
  -1   1   0     1220.83     1116.01     21.56 o 
   1   1   0     3121.16     3047.16     59.06 o 
   3   1   0      848.63      739.68     10.36 o 
   4   1   0       67.14       76.17      1.66 o 
   5   1   0      134.97      135.40      2.59 o 
   6   1   0     1076.08     1112.75     23.15 o 
   7   1   0      260.79      269.00      7.45 o 
   8   1   0      439.93      460.09     11.54 o 
   9   1   0       43.63       51.69      3.28 o 
  10   1   0        2.99        1.16      1.54 o 
 -10   2   0        2.29        1.01      1.59 o 
  -9   2   0        0.70       -0.30      1.12 o 
  -8   2   0       42.00       39.35      1.81 o 
  -7   2   0      239.97      232.79      5.46 o 
  -6   2   0       61.23       67.69      1.92 o 
  -5   2   0       89.30       82.14      1.94 o 
  -4   2   0      141.62      137.63      2.52 o 
  -3   2   0     1011.63      913.66     12.28 o 
  -2   2   0      907.89      834.90     11.14 o 
  -1   2   0      869.54      876.80     17.04 o 
   0   2   0      908.79      906.93     11.36 o 
   1   2   0      132.40      161.16      3.74 o 
   2   2   0     1619.98     1632.33     31.64 o 
   3   2   0      655.31      743.00     10.56 o 
   4   2   0      200.95      203.91      3.57 o 
   5   2   0     1155.97     1161.48     16.37 o 
   6   2   0        4.92        6.85      0.67 o 
   7   2   0      172.42      182.26      5.84 o 
   8   2   0      118.41      126.15      4.93 o 
   9   2   0       10.27        6.92      1.77 o 
  10   2   0        0.18       -0.20      1.41 o 
 -10   3   0       69.50       70.08      2.71 o 
  -9   3   0       34.27       36.91      1.96 o 
  -8   3   0        6.57        5.94      1.01 o 
  -7   3   0       63.85       54.88      1.89 o 
  -6   3   0        0.07       -0.43      1.26 o 
  -5   3   0        5.62        5.65      0.64 o 
  -4   3   0      182.47      183.07      4.29 o 
  -3   3   0      116.20      116.52      2.91 o 
  -2   3   0        0.18        1.11      0.28 o 
  -1   3   0     5407.08     5316.87    100.57 o 
   0   3   0     1506.68     1523.55     18.88 o 
   1   3   0     1495.94     1442.20     27.98 o 
   2   3   0        1.13        0.81      0.48 o 
   3   3   0      641.17      628.40      9.23 o 
   4   3   0       99.99      102.67      2.31 o 
   5   3   0      272.94      262.35      4.67 o 
   6   3   0       27.45       25.79      1.48 o 
   7   3   0       77.13       79.11      3.66 o 
   8   3   0        0.60        2.55      1.31 o 
   9   3   0       23.88       24.53      2.60 o 
  10   3   0       23.84       26.25      2.88 o 
 -10   4   0      155.60      165.14      4.13 o 
  -9   4   0        7.79        4.99      1.19 o 
  -8   4   0      202.48      198.17      4.17 o 
  -7   4   0       57.47       55.52      1.91 o 
  -6   4   0      211.82      229.85      4.17 o 
  -5   4   0       14.76       19.62      1.02 o 
  -4   4   0      627.32      710.94      8.08 o 
  -3   4   0      111.07       95.91      1.54 o 
  -2   4   0     2081.28     2264.70     30.39 o 
  -1   4   0     3089.07     3336.31     63.48 o 
   0   4   0      112.47      107.67      2.07 o 
   1   4   0       42.97       48.58      1.87 o 
   2   4   0     1759.83     1737.41     33.93 o 
   3   4   0      543.28      568.48      8.62 o 
   4   4   0     1664.60     1667.49     23.21 o 
   5   4   0      282.46      263.19      4.83 o 
   6   4   0      339.43      339.45      6.02 o 
   7   4   0      238.41      237.23      4.76 o 
   8   4   0        6.30        4.67      1.52 o 
   9   4   0        4.91        5.31      1.67 o 
  10   4   0        5.12        4.27      1.87 o 
 -10   5   0       13.81       11.82      1.54 o 
  -9   5   0      139.60      138.91      3.60 o 
  -8   5   0      133.07      144.74      3.44 o 
  -7   5   0       20.22       18.17      1.29 o 
  -6   5   0      428.56      399.99      6.45 o 
  -5   5   0      171.19      186.15      3.47 o 
  -4   5   0     1082.01     1140.17     12.72 o 
  -3   5   0      488.87      539.06      6.38 o 
  -2   5   0     1212.87     1235.93     17.09 o 
  -1   5   0      991.03     1115.55     15.57 o 
   0   5   0        5.67        5.93      0.61 o 
   1   5   0      231.87      231.23      5.63 o 
   2   5   0      191.65      214.18      3.95 o 
   3   5   0        6.22       10.68      0.85 o 
   4   5   0     1734.60     1854.30     25.88 o 
   5   5   0      420.91      421.69      7.17 o 
   6   5   0      248.18      239.69      4.82 o 
   7   5   0       29.49       26.69      1.54 o 
   8   5   0      151.58      165.16      6.09 o 
   9   5   0       25.61       26.78      2.83 o 
  -9   6   0       25.13       25.86      1.81 o 
  -8   6   0      273.91      274.87      5.30 o 
  -7   6   0       22.85       23.29      1.46 o 
  -6   6   0      350.11      339.77      5.73 o 
  -5   6   0        0.91        1.40      0.72 o 
  -4   6   0       41.39       48.21      1.20 o 
  -3   6   0      308.55      272.53      3.68 o 
  -2   6   0       23.99       39.35      2.20 o 
  -1   6   0       31.69       46.58      1.48 o 
   0   6   0      509.21      466.16      7.33 o 
   1   6   0       14.05       20.50      1.11 o 
   2   6   0      217.84      227.74      4.31 o 
   3   6   0        2.40        1.46      0.55 o 
   4   6   0      283.23      241.34      4.75 o 
   5   6   0        2.05        1.82      0.65 o 
   6   6   0       72.86       66.32      2.32 o 
   7   6   0       10.13       13.03      2.97 o 
   8   6   0        0.88        1.31      1.36 o 
   9   6   0        3.27        3.39      1.74 o 
  -9   7   0        0.62       -0.48      0.93 o 
  -8   7   0       33.94       27.88      1.70 o 
  -7   7   0        1.70        1.24      0.85 o 
  -6   7   0       24.89       23.85      1.40 o 
  -5   7   0       75.44       75.43      2.14 o 
  -4   7   0       70.24       73.60      1.61 o 
  -3   7   0       58.11       60.98      1.45 o 
  -2   7   0      552.83      574.61      9.23 o 
  -1   7   0       22.99       22.68      0.94 o 
   0   7   0      123.62      124.82      2.86 o 
   1   7   0      276.79      277.91      5.07 o 
   2   7   0        0.22       -0.14      0.47 o 
   3   7   0       71.74       69.28      2.25 o 
   4   7   0        3.12        1.01      0.64 o 
   5   7   0       38.36       40.57      1.88 o 
   6   7   0       55.23       48.18      2.09 o 
   7   7   0        2.99        2.15      0.86 o 
   8   7   0       55.35       57.65      3.76 o 
  -8   8   0        4.94        3.31      1.44 o 
  -7   8   0       13.90       11.72      1.67 o 
  -6   8   0       46.92       47.95      1.90 o 
  -5   8   0        0.11       -0.24      0.65 o 
  -4   8   0        4.23        1.91      0.75 o 
  -3   8   0      293.77      281.06      5.03 o 
  -2   8   0        8.83       10.49      0.92 o 
  -1   8   0       12.07       11.32      0.78 o 
   0   8   0      128.51      131.03      3.49 o 
   1   8   0        1.88        1.87      0.70 o 
   2   8   0      144.38      156.17      3.66 o 
   3   8   0       13.39       15.92      1.28 o 
   4   8   0        4.22        5.61      0.98 o 
   5   8   0        3.59        4.76      1.04 o 
   6   8   0       59.63       56.21      2.40 o 
   7   8   0       50.66       50.67      2.39 o 
   8   8   0        4.19        3.65      1.13 o 
  -7   9   0       71.35       61.54      3.18 o 
  -6   9   0        7.38        5.46      1.39 o 
  -5   9   0      113.06      112.63      4.07 o 
  -4   9   0       36.92       44.74      2.55 o 
  -3   9   0      129.12      118.45      2.96 o 
  -2   9   0      299.75      292.15      4.18 o 
  -1   9   0      142.93      147.13      3.51 o 
   0   9   0     1197.38     1214.42     17.89 o 
   1   9   0      122.83      124.45      3.34 o 
   2   9   0      500.99      511.89      8.79 o 
   3   9   0       36.36       39.55      2.04 o 
   4   9   0       21.99       19.68      2.29 o 
   5   9   0       26.05       25.24      1.85 o 
   6   9   0        4.76        4.90      1.15 o 
   7   9   0        2.72        3.61      1.10 o 
  -7  10   0        3.56        6.70      1.64 o 
  -6  10   0       78.81       85.62      3.79 o 
  -5  10   0        1.12        0.81      1.16 o 
  -4  10   0      169.57      179.05      5.66 o 
  -3  10   0       36.35       31.37      1.67 o 
  -2  10   0       70.75       66.04      3.34 o 
  -1  10   0      368.15      357.65      9.59 o 
   0  10   0      139.91      139.44      5.30 o 
   1  10   0       52.54       52.22      3.28 o 
   2  10   0      189.52      204.79      4.76 o 
   3  10   0      140.76      130.41      3.97 o 
   4  10   0        0.51        1.17      0.95 o 
   5  10   0       40.95       43.58      2.32 o 
   6  10   0        0.36        1.52      1.12 o 
  -5  11   0        1.39        0.88      1.34 o 
  -4  11   0       18.63       26.50      2.50 o 
  -3  11   0       32.24       25.72      1.67 o 
  -2  11   0       10.74       14.60      1.87 o 
  -1  11   0       37.01       35.72      2.78 o 
   0  11   0       75.78       72.81      3.94 o 
   1  11   0        5.34        5.91      1.54 o 
   2  11   0       93.30      104.17      4.98 o 
   3  11   0       55.28       59.55      3.82 o 
   4  11   0        0.72        0.45      1.29 o 
   5  11   0        0.72        1.06      1.36 o 
  -3  12   0       65.54       72.28      3.87 o 
  -2  12   0        4.90        5.51      1.49 o 
  -1  12   0       31.33       42.17      3.16 o 
   0  12   0        9.95       10.71      1.92 o 
   1  12   0       25.98       28.83      2.86 o 
   2  12   0       65.63       67.58      4.22 o 
   3  12   0        9.96        9.60      2.07 o 
  -3 -12   1        5.88        5.00      1.74 o 
  -2 -12   1       11.19       13.54      2.25 o 
  -1 -12   1       41.00       40.55      3.26 o 
   0 -12   1        0.00        0.33      1.19 o 
   1 -12   1       90.56       88.48      4.45 o 
   2 -12   1        4.99        5.31      1.52 o 
   3 -12   1       43.00       40.75      2.93 o 
  -5 -11   1       34.58       36.35      2.30 o 
  -4 -11   1        8.75        7.06      1.29 o 
  -3 -11   1       25.43       24.56      1.89 o 
  -2 -11   1        0.13        0.77      0.89 o 
  -1 -11   1        4.70        2.12      1.29 o 
   0 -11   1      113.18      122.31      5.20 o 
   1 -11   1        1.52        1.26      1.16 o 
   2 -11   1       38.89       38.71      2.75 o 
   3 -11   1        0.29       -1.09      1.95 o 
   4 -11   1       13.51       18.49      2.02 o 
   5 -11   1        5.17        5.15      1.49 o 
  -6 -10   1        4.09        6.99      1.28 o 
  -5 -10   1      126.37      117.50      3.71 o 
  -4 -10   1      240.45      243.99      5.60 o 
  -3 -10   1       30.88       32.52      2.08 o 
  -2 -10   1      226.06      233.08      5.18 o 
  -1 -10   1       42.57       43.21      2.13 o 
   0 -10   1        2.09        1.63      1.09 o 
   1 -10   1       25.20       24.66      1.65 o 
   2 -10   1        6.22        6.17      0.80 o 
   3 -10   1        8.46        6.39      0.80 o 
   4 -10   1        9.86        6.09      1.39 o 
   5 -10   1        1.37        4.42      1.36 o 
   6 -10   1       49.96       59.27      3.03 o 
   7 -10   1        4.50        3.03      1.39 o 
  -7  -9   1        1.05        1.86      1.01 o 
  -6  -9   1       74.68       76.39      3.17 o 
  -5  -9   1      109.80      122.77      4.80 o 
  -4  -9   1     1074.91     1066.61     17.57 o 
  -3  -9   1        7.47        8.37      1.31 o 
  -2  -9   1       81.99       87.58      2.82 o 
  -1  -9   1       29.44       30.70      2.02 o 
   0  -9   1       17.21       17.12      1.33 o 
   1  -9   1        0.02        1.71      0.61 o 
   2  -9   1       35.65       34.66      2.00 o 
   3  -9   1        0.94        1.43      0.59 o 
   4  -9   1       25.61       33.31      1.60 o 
   5  -9   1      143.08      139.31      3.24 o 
   6  -9   1       24.79       23.97      1.50 o 
   7  -9   1       44.88       46.13      2.73 o 
   8  -9   1        3.40        3.97      1.52 o 
  -8  -8   1        0.02       -0.07      0.85 o 
  -7  -8   1       43.32       45.90      2.25 o 
  -6  -8   1       51.41       48.07      2.24 o 
  -5  -8   1       27.71       27.97      1.78 o 
  -4  -8   1        0.01       -0.74      0.64 o 
  -3  -8   1       63.12       63.87      3.28 o 
  -2  -8   1      238.76      233.40      6.65 o 
  -1  -8   1       52.03       59.55      2.96 o 
   0  -8   1      257.38      257.62      6.87 o 
   1  -8   1       37.95       36.07      1.50 o 
   2  -8   1       39.29       38.71      2.27 o 
   3  -8   1      305.68      313.93      4.41 o 
   4  -8   1      203.43      205.75      3.96 o 
   5  -8   1      141.61      144.54      3.19 o 
   6  -8   1       18.11       18.05      1.28 o 
   7  -8   1        2.75        1.09      0.84 o 
   8  -8   1       12.31       12.08      1.32 o 
  -9  -7   1       41.11       47.65      3.71 o 
  -8  -7   1       19.85       15.39      2.22 o 
  -7  -7   1        4.76        4.29      0.94 o 
  -6  -7   1       92.92       89.42      2.87 o 
  -5  -7   1      251.62      241.50      5.07 o 
  -4  -7   1       91.38       85.85      3.71 o 
  -3  -7   1       34.62       39.24      2.48 o 
  -2  -7   1        1.17        0.00      0.83 o 
  -1  -7   1      762.55      715.71     15.43 o 
   0  -7   1       51.07       71.02      1.85 o 
   1  -7   1      330.21      315.16      7.57 o 
   2  -7   1      158.78      143.68      4.27 o 
   3  -7   1      103.16       98.87      2.29 o 
   4  -7   1        3.45        2.94      0.48 o 
   5  -7   1      508.10      517.81     11.67 o 
   6  -7   1        1.47        0.32      0.66 o 
   7  -7   1        1.59        2.51      1.71 o 
   8  -7   1        0.64        1.26      1.44 o 
   9  -7   1        3.62        4.99      1.20 o 
  -9  -6   1       83.84       82.03      4.55 o 
  -8  -6   1       33.29       30.27      2.75 o 
  -7  -6   1       21.76       21.85      2.13 o 
  -6  -6   1       13.61       13.25      1.18 o 
  -5  -6   1      174.03      195.19      5.33 o 
  -4  -6   1       33.84       34.84      2.35 o 
  -3  -6   1      242.51      262.72      6.94 o 
  -2  -6   1     1231.82     1235.39     25.12 o 
  -1  -6   1        9.06       19.15      1.64 o 
   0  -6   1      350.90      340.37      5.12 o 
   1  -6   1        0.02        1.11      0.73 o 
   2  -6   1     1274.07     1336.58     26.51 o 
   3  -6   1      149.47      169.69      3.13 o 
   4  -6   1       29.36       27.40      0.93 o 
   5  -6   1       53.64       56.50      2.30 o 
   6  -6   1        0.14       -0.85      0.82 o 
   7  -6   1        0.21       -0.18      0.67 o 
   8  -6   1        3.39        1.43      0.92 o 
   9  -6   1      121.33      124.86      3.41 o 
 -10  -5   1        4.38        3.82      1.95 o 
  -9  -5   1       34.69       33.30      3.11 o 
  -8  -5   1       16.02       20.79      2.32 o 
  -7  -5   1       39.18       42.75      1.88 o 
  -6  -5   1        6.00        3.86      0.99 o 
  -5  -5   1      366.04      395.98      9.85 o 
  -4  -5   1       80.58       71.42      3.08 o 
  -3  -5   1        0.11        0.43      0.73 o 
  -2  -5   1       63.75       55.56      2.40 o 
  -1  -5   1      125.75      124.91      3.74 o 
   0  -5   1      211.64      216.33      3.44 o 
   1  -5   1       56.83       69.63      2.43 o 
   2  -5   1        2.74        1.54      0.61 o 
   3  -5   1      278.91      315.54      4.89 o 
   4  -5   1       53.38       40.70      1.36 o 
   5  -5   1       22.81       21.26      1.09 o 
   6  -5   1      207.68      206.75      3.91 o 
   7  -5   1        7.65        5.88      0.90 o 
   8  -5   1        1.10       -0.11      0.84 o 
   9  -5   1      174.96      174.55      5.58 o 
  10  -5   1       47.44       47.37      2.84 o 
 -10  -4   1       23.39       22.61      2.80 o 
  -9  -4   1       35.03       36.18      3.13 o 
  -8  -4   1       26.11       28.35      2.58 o 
  -7  -4   1      209.57      204.85      6.47 o 
  -6  -4   1        3.95        2.90      1.00 o 
  -5  -4   1      617.53      625.82     13.99 o 
  -4  -4   1      227.68      240.37      6.37 o 
  -3  -4   1       30.97       25.74      1.72 o 
  -2  -4   1     1387.56     1345.27     26.66 o 
  -1  -4   1      923.43      961.13     19.29 o 
   0  -4   1     2730.93     2614.67     32.27 o 
   1  -4   1     1174.62     1229.43     24.09 o 
   2  -4   1     1270.81     1245.53     16.57 o 
   3  -4   1        2.48        2.42      1.83 o 
   4  -4   1      123.35      121.48      2.37 o 
   5  -4   1      364.15      347.38      7.47 o 
   6  -4   1       70.24       71.35      4.65 o 
   7  -4   1      155.69      151.52      3.31 o 
   8  -4   1       17.07       20.60      2.27 o 
   9  -4   1        6.94        8.60      2.20 o 
  10  -4   1       37.34       39.25      2.69 o 
 -10  -3   1       25.91       23.70      2.78 o 
  -9  -3   1       72.42       72.48      4.02 o 
  -8  -3   1      131.72      137.06      5.23 o 
  -7  -3   1       67.78       66.09      3.34 o 
  -6  -3   1        9.10        7.19      0.75 o 
  -5  -3   1       20.65       20.92      1.64 o 
  -4  -3   1        0.22       -0.08      0.48 o 
  -3  -3   1     1369.66     1340.98     26.61 o 
  -2  -3   1       20.29       13.90      1.09 o 
  -1  -3   1     4852.32     4693.09     89.46 o 
   0  -3   1      172.98      180.32      4.24 o 
   1  -3   1     2409.26     2492.26     47.57 o 
   2  -3   1        2.29        4.34      0.35 o 
   3  -3   1     1455.95     1405.07     18.63 o 
   4  -3   1       50.97       55.87      1.84 o 
   5  -3   1      117.18      118.81      2.46 o 
   6  -3   1        1.85        8.79      1.21 o 
   7  -3   1       97.47       93.22      2.49 o 
   8  -3   1       86.31       93.34      2.68 o 
   9  -3   1       42.59       42.13      2.05 o 
  10  -3   1        0.19       -1.25      1.64 o 
 -10  -2   1        4.62        1.97      1.64 o 
  -9  -2   1        0.01       -0.10      1.21 o 
  -8  -2   1        0.97        1.01      1.11 o 
  -7  -2   1      299.14      292.94      8.03 o 
  -6  -2   1      173.51      181.33      3.51 o 
  -5  -2   1      125.36      131.78      4.14 o 
  -4  -2   1       27.35       27.92      1.59 o 
  -3  -2   1     1468.20     1368.57     26.99 o 
  -2  -2   1      791.82      766.94     15.40 o 
  -1  -2   1     1061.98     1057.25     20.73 o 
   1  -2   1      106.02      146.28      3.36 o 
   2  -2   1     1239.58     1205.63     17.03 o 
   3  -2   1     1254.77     1373.03     18.18 o 
   4  -2   1      247.90      238.75      3.84 o 
   5  -2   1      976.01      989.57     13.68 o 
   6  -2   1        8.85        6.11      2.06 o 
   7  -2   1      160.57      162.81      3.44 o 
   8  -2   1       82.42       77.88      2.42 o 
   9  -2   1       27.61       21.45      1.59 o 
  10  -2   1       11.06        9.45      1.92 o 
 -10  -1   1        8.92        7.63      1.95 o 
  -9  -1   1        1.34        1.57      1.31 o 
  -8  -1   1       17.81       16.65      1.89 o 
  -7  -1   1        9.22        8.44      1.39 o 
  -6  -1   1       19.35       15.79      1.08 o 
  -5  -1   1      462.27      441.35      6.76 o 
  -4  -1   1     1639.29     1625.63     21.72 o 
  -3  -1   1      102.91      110.42      2.63 o 
  -2  -1   1      244.11      241.46      4.83 o 
  -1  -1   1      485.52      533.08     10.63 o 
   0  -1   1     1736.69     1785.16     34.36 o 
   1  -1   1      417.95      423.40      8.41 o 
   2  -1   1    14121.71    12510.99    161.84 o 
   3  -1   1     2513.30     2469.17     47.20 o 
   4  -1   1       94.15      128.54      2.41 o 
   5  -1   1       16.77       18.81      1.65 o 
   6  -1   1      382.35      396.48      6.34 o 
   7  -1   1       89.39       96.99      2.57 o 
   8  -1   1      484.49      491.35     12.02 o 
   9  -1   1      111.02      112.13      4.67 o 
  10  -1   1       32.54       29.61      2.78 o 
 -10   0   1       31.65       30.01      2.78 o 
  -9   0   1        0.76       -0.05      1.16 o 
  -8   0   1      231.53      234.18      5.67 o 
  -7   0   1        2.98        4.32      1.57 o 
  -6   0   1      364.76      377.75      6.13 o 
  -5   0   1       17.60       17.53      1.62 o 
  -4   0   1       42.65       53.86      1.49 o 
  -3   0   1        8.50        9.60      0.59 o 
  -2   0   1      295.07      262.76      3.88 o 
  -1   0   1        3.91        1.67      0.43 o 
   0   0   1     1423.21     1320.20     27.32 o 
   2   0   1     2782.95     2630.93     50.14 o 
   3   0   1        3.86        5.33      0.66 o 
   4   0   1      697.90      637.56      9.04 o 
   5   0   1        0.88        2.02      1.06 o 
   6   0   1      162.25      187.39      5.46 o 
   7   0   1        4.84        3.71      1.16 o 
   8   0   1       14.02       13.69      1.87 o 
   9   0   1        2.88        1.59      1.31 o 
  10   0   1       73.40       68.90      3.99 o 
 -10   1   1       16.06       14.94      1.57 o 
  -9   1   1        1.83        0.33      1.20 o 
  -8   1   1       16.85       14.96      1.26 o 
  -7   1   1        8.96        7.48      1.96 o 
  -6   1   1      297.33      332.76      5.51 o 
  -5   1   1      432.15      457.20      6.89 o 
  -4   1   1      943.40      916.30     12.54 o 
  -3   1   1      172.50      180.83      2.92 o 
  -2   1   1     1967.56     1852.63     40.83 o 
  -1   1   1     2843.49     2451.25     48.15 o 
   1   1   1     1940.50     1868.83     35.85 o 
   2   1   1    10454.92     9741.74    353.13 o 
   3   1   1     6057.38     5968.07     79.19 o 
   4   1   1      485.68      482.52      7.15 o 
   5   1   1      141.16      142.67      2.73 o 
   6   1   1      145.29      141.00      4.57 o 
   7   1   1        9.59       10.99      1.57 o 
   8   1   1      237.82      250.63      7.48 o 
   9   1   1       79.13       78.55      4.02 o 
  10   1   1       74.80       64.93      3.87 o 
 -10   2   1       15.51       13.95      1.55 o 
  -9   2   1       53.95       53.71      2.25 o 
  -8   2   1        0.29        0.77      1.76 o 
  -7   2   1      226.27      226.52      4.31 o 
  -6   2   1       21.02       19.86      1.13 o 
  -5   2   1     1152.57     1085.35     14.93 o 
  -4   2   1        2.25        2.52      0.41 o 
  -3   2   1      624.40      593.83      8.22 o 
  -2   2   1      833.80      825.69     11.05 o 
  -1   2   1     5390.31     5091.09    224.06 o 
   0   2   1       54.17       56.86      1.15 o 
   1   2   1       67.00       59.68      1.26 o 
   2   2   1       83.83       84.53      4.03 o 
   3   2   1       22.08       21.17      0.85 o 
   4   2   1     1300.49     1247.00     17.36 o 
   5   2   1      850.79      895.10     12.89 o 
   6   2   1       18.06       18.52      1.04 o 
   7   2   1      357.88      368.38      9.54 o 
   8   2   1       39.58       35.62      2.70 o 
   9   2   1       17.75       21.20      2.43 o 
  10   2   1       22.43       17.69      2.53 o 
 -10   3   1       79.75       79.18      2.83 o 
  -9   3   1      435.10      445.97      7.68 o 
  -8   3   1        0.19       -0.45      1.15 o 
  -7   3   1      288.80      281.93      5.01 o 
  -6   3   1      214.89      217.51      6.15 o 
  -5   3   1       74.08       68.59      1.76 o 
  -4   3   1      368.39      359.03      5.43 o 
  -3   3   1     1142.67     1160.48     12.69 o 
  -2   3   1        6.60        4.23      0.36 o 
  -1   3   1       33.80       30.64      0.83 o 
   0   3   1      969.83     1018.14     13.98 o 
   1   3   1     1291.44     1348.13     18.42 o 
   2   3   1      157.42      164.56      2.94 o 
   3   3   1       92.41       83.28      1.91 o 
   4   3   1        0.39        0.03      0.36 o 
   5   3   1      373.92      349.50      5.86 o 
   6   3   1      219.23      219.24      4.23 o 
   7   3   1       10.19        9.47      1.59 o 
   8   3   1        0.95        0.83      1.19 o 
   9   3   1       15.27       19.15      2.37 o 
  10   3   1        1.80       -0.05      1.57 o 
 -10   4   1        0.22        0.40      1.17 o 
  -9   4   1        0.71        1.16      1.05 o 
  -8   4   1       12.29       13.81      1.28 o 
  -7   4   1       38.48       33.14      1.56 o 
  -6   4   1      224.02      213.18      3.95 o 
  -5   4   1      111.06      116.48      2.47 o 
  -4   4   1       19.14       22.85      2.12 o 
  -3   4   1     1049.07     1085.40     12.01 o 
  -2   4   1      583.56      627.76      8.90 o 
  -1   4   1      288.46      294.14      4.54 o 
   0   4   1      136.66      153.41      2.74 o 
   1   4   1      180.12      184.96      3.26 o 
   2   4   1      880.09      915.29     13.02 o 
   3   4   1      184.55      191.24      3.59 o 
   4   4   1       38.09       38.29      1.45 o 
   5   4   1        3.36        3.72      0.65 o 
   6   4   1        0.41       -0.16      0.52 o 
   7   4   1      189.28      187.96      4.06 o 
   8   4   1        2.40        1.39      1.29 o 
   9   4   1       19.10       17.53      2.35 o 
  10   4   1        1.13       -0.15      1.62 o 
 -10   5   1        0.01        1.58      1.12 o 
  -9   5   1       21.51       19.48      1.57 o 
  -8   5   1       40.34       42.30      1.93 o 
  -7   5   1      300.00      297.12      5.32 o 
  -6   5   1       20.88       19.42      1.20 o 
  -5   5   1        1.07        3.29      0.66 o 
  -4   5   1      654.18      661.52      9.86 o 
  -3   5   1        0.51        1.51      0.32 o 
  -2   5   1     1218.77     1261.34     17.41 o 
  -1   5   1      666.41      804.91     16.34 o 
   0   5   1     3567.36     3690.78     49.41 o 
   1   5   1      217.25      241.19      4.19 o 
   2   5   1     1232.53     1281.52     18.05 o 
   3   5   1       42.66       46.82      1.59 o 
   4   5   1       12.22       15.16      1.07 o 
   5   5   1        7.99        5.61      0.78 o 
   6   5   1      259.52      246.47      6.48 o 
   7   5   1      140.49      134.24      3.42 o 
   8   5   1      251.07      258.65      8.10 o 
   9   5   1       14.07       12.96      2.25 o 
  -9   6   1       55.77       61.12      3.39 o 
  -8   6   1      157.41      158.97      4.36 o 
  -7   6   1      176.92      178.27      3.81 o 
  -6   6   1      858.02      854.39     17.27 o 
  -5   6   1       45.51       46.44      2.74 o 
  -4   6   1      221.66      218.84      3.14 o 
  -3   6   1       19.46       17.79      0.78 o 
  -2   6   1      289.24      280.97      4.67 o 
  -1   6   1      371.53      358.38      4.37 o 
   0   6   1        1.08        2.64      1.14 o 
   1   6   1      175.39      166.00      3.31 o 
   2   6   1       42.63       38.38      3.89 o 
   3   6   1        1.44        1.33      0.54 o 
   4   6   1      265.70      265.75      5.06 o 
   5   6   1       45.10       45.53      1.83 o 
   6   6   1       23.83       22.74      1.47 o 
   7   6   1        2.59        2.35      0.83 o 
   8   6   1       70.04       72.96      4.07 o 
   9   6   1       19.87       20.11      2.63 o 
  -9   7   1        2.79        5.56      1.79 o 
  -8   7   1       10.07       11.55      1.87 o 
  -7   7   1      467.54      459.33     10.63 o 
  -6   7   1        2.00        1.06      1.16 o 
  -5   7   1      235.42      233.33      4.34 o 
  -4   7   1       69.70       72.07      1.61 o 
  -3   7   1        0.30        1.63      0.64 o 
  -2   7   1       83.00       75.14      1.97 o 
  -1   7   1       26.25       28.61      0.97 o 
   0   7   1      341.08      367.42      6.17 o 
   1   7   1        6.41        7.54      0.81 o 
   2   7   1       57.20       62.68      2.03 o 
   3   7   1      305.34      310.26      5.73 o 
   4   7   1       10.03        7.91      0.94 o 
   5   7   1      166.82      169.81      3.97 o 
   6   7   1        1.95        2.08      0.83 o 
   7   7   1       38.87       41.67      2.09 o 
   8   7   1        3.72        5.33      1.79 o 
  -8   8   1        0.01        0.48      1.29 o 
  -7   8   1        0.36       -0.28      1.09 o 
  -6   8   1       48.29       43.23      2.60 o 
  -5   8   1       76.78       85.50      3.49 o 
  -4   8   1        0.94        1.04      1.11 o 
  -3   8   1      142.46      137.34      4.40 o 
  -2   8   1      127.04      121.25      4.19 o 
  -1   8   1      417.82      409.35      6.86 o 
   0   8   1      135.75      118.50      2.92 o 
   1   8   1      874.26      863.38     13.06 o 
   2   8   1      109.38      106.56      2.92 o 
   3   8   1       95.67       93.18      2.78 o 
   4   8   1        0.01       -0.68      0.63 o 
   5   8   1        0.20       -0.45      0.82 o 
   6   8   1        0.40        0.72      0.83 o 
   7   8   1       84.00       83.00      3.03 o 
  -7   9   1       11.41       10.46      1.79 o 
  -6   9   1        7.01        5.74      1.47 o 
  -5   9   1       28.30       33.70      2.43 o 
  -4   9   1       17.48       20.01      2.02 o 
  -3   9   1        7.94        9.90      1.36 o 
  -2   9   1       48.27       42.04      2.55 o 
  -1   9   1       13.60       14.25      1.69 o 
   0   9   1      194.68      192.19      6.22 o 
   1   9   1      106.49      109.70      4.57 o 
   2   9   1        6.76        4.93      1.49 o 
   3   9   1       61.03       53.31      2.27 o 
   4   9   1      163.59      167.68      4.22 o 
   5   9   1      307.04      308.33      6.39 o 
   6   9   1      146.18      145.50      4.10 o 
   7   9   1      153.98      153.36      4.37 o 
  -6  10   1       18.13       21.68      2.25 o 
  -5  10   1        3.42        3.51      1.41 o 
  -4  10   1       38.46       39.87      2.78 o 
  -3  10   1        0.00        0.45      0.86 o 
  -2  10   1      172.27      161.62      5.53 o 
  -1  10   1       56.32       50.86      3.06 o 
   0  10   1        6.41        7.48      1.59 o 
   1  10   1       41.42       41.66      2.96 o 
   2  10   1      142.74      132.29      5.41 o 
   3  10   1        6.21        6.54      1.67 o 
   4  10   1       31.84       34.29      2.98 o 
   5  10   1       39.67       34.69      3.06 o 
   6  10   1        7.18       10.64      2.10 o 
  -5  11   1        3.09        3.82      1.49 o 
  -4  11   1        1.86        0.33      1.39 o 
  -3  11   1       13.21        9.60      1.97 o 
  -2  11   1       64.80       66.14      3.54 o 
  -1  11   1        0.10       -1.11      0.93 o 
   0  11   1      121.94      119.76      5.13 o 
   1  11   1       20.37       18.37      2.27 o 
   2  11   1      115.00      124.83      5.51 o 
   3  11   1       38.12       33.93      3.03 o 
   4  11   1       10.15       11.02      2.05 o 
  -3  12   1        0.00       -1.19      1.59 o 
  -2  12   1        0.82        0.63      1.11 o 
  -1  12   1       10.86       15.94      2.20 o 
   0  12   1        6.16        5.28      1.67 o 
   1  12   1        6.32        9.63      2.00 o 
   2  12   1        3.67        5.66      1.77 o 
   0 -13   2       19.71       27.21      3.01 o 
  -4 -12   2       17.47       18.77      1.82 o 
  -3 -12   2        1.31        0.02      0.96 o 
  -2 -12   2        1.71        2.12      1.04 o 
  -1 -12   2        1.44        2.46      1.05 o 
   0 -12   2        7.53        6.85      1.79 o 
   1 -12   2       53.16       55.91      3.61 o 
   2 -12   2        3.77        6.19      1.59 o 
  -5 -11   2       27.68       25.92      2.00 o 
  -4 -11   2        7.26        8.21      1.54 o 
  -3 -11   2        3.18        3.68      1.11 o 
  -2 -11   2        1.10        1.54      1.95 o 
  -1 -11   2        6.17        4.49      1.06 o 
   0 -11   2        1.94        1.58      1.73 o 
   1 -11   2       31.79       28.89      1.88 o 
   2 -11   2       88.60       91.20      2.31 o 
   3 -11   2       18.19       15.55      1.36 o 
  -6 -10   2       16.44       17.30      1.71 o 
  -5 -10   2       51.25       48.85      3.27 o 
  -4 -10   2      141.29      153.23      4.26 o 
  -3 -10   2      338.15      341.14      9.52 o 
  -2 -10   2      586.46      578.91     13.94 o 
  -1 -10   2        0.58       -0.63      1.09 o 
   0 -10   2       26.90       25.57      2.40 o 
   1 -10   2       42.10       40.49      1.80 o 
   2 -10   2        0.73        2.59      0.86 o 
   3 -10   2      168.00      157.17      2.93 o 
   4 -10   2        4.79        6.00      0.99 o 
   5 -10   2        1.66        0.23      1.29 o 
   6 -10   2        0.02        0.30      1.31 o 
   7 -10   2        0.02       -1.69      1.21 o 
  -7  -9   2        2.66        3.06      1.31 o 
  -6  -9   2       66.52       69.93      2.84 o 
  -5  -9   2       73.28       69.08      2.74 o 
  -4  -9   2       54.39       50.46      3.39 o 
  -3  -9   2       99.30      104.75      4.47 o 
  -2  -9   2       24.12       20.77      2.20 o 
  -1  -9   2      688.25      668.85     15.23 o 
   0  -9   2      102.05      102.02      4.17 o 
   1  -9   2      597.49      596.15      8.84 o 
   2  -9   2      369.09      350.38      8.84 o 
   3  -9   2      347.24      365.39      6.13 o 
   4  -9   2       10.51       11.50      1.10 o 
   5  -9   2       51.54       48.88      1.85 o 
   6  -9   2      104.81      105.46      2.78 o 
   7  -9   2        5.73        7.07      1.72 o 
   8  -9   2        3.58        2.30      1.52 o 
  -8  -8   2        0.82        2.05      1.38 o 
  -7  -8   2       47.93       49.26      2.36 o 
  -6  -8   2       16.15       15.81      1.44 o 
  -5  -8   2      284.74      286.83      8.38 o 
  -4  -8   2        3.05        1.54      1.26 o 
  -3  -8   2      450.05      449.71     11.08 o 
  -2  -8   2      262.96      280.16      7.63 o 
  -1  -8   2      521.87      492.53     11.61 o 
   0  -8   2      361.09      345.79      5.59 o 
   1  -8   2      704.58      682.53     10.10 o 
   2  -8   2      160.76      172.56      5.15 o 
   3  -8   2      480.72      490.08      7.56 o 
   4  -8   2       13.31       12.48      1.03 o 
   5  -8   2      450.56      451.42      7.22 o 
   6  -8   2       21.21       23.36      1.37 o 
   7  -8   2       31.99       31.19      1.66 o 
   8  -8   2        0.11       -1.82      1.21 o 
  -9  -7   2       21.48       23.02      2.75 o 
  -8  -7   2        0.49        1.36      1.39 o 
  -7  -7   2       27.65       23.53      1.69 o 
  -6  -7   2        0.03       -1.14      0.93 o 
  -5  -7   2       22.07       24.58      2.35 o 
  -4  -7   2       18.76       20.21      2.05 o 
  -3  -7   2      467.15      482.11     11.46 o 
  -2  -7   2       23.30       19.83      1.92 o 
  -1  -7   2      566.87      521.65     11.89 o 
   0  -7   2       13.28       15.88      1.03 o 
   1  -7   2      686.75      642.06     13.89 o 
   2  -7   2        1.58        2.68      0.96 o 
   3  -7   2      264.36      277.42      4.63 o 
   4  -7   2       80.91       76.56      2.06 o 
   5  -7   2       38.47       35.99      1.44 o 
   6  -7   2        0.99       -0.27      1.89 o 
   7  -7   2       35.41       32.50      1.63 o 
   8  -7   2        5.10        2.91      1.00 o 
   9  -7   2       44.81       48.83      2.27 o 
  -9  -6   2       98.66      104.52      5.13 o 
  -8  -6   2        0.91        1.39      1.34 o 
  -7  -6   2        0.73        1.17      0.73 o 
  -6  -6   2        1.71        3.66      1.31 o 
  -5  -6   2      167.11      175.95      5.73 o 
  -4  -6   2       32.65       29.89      2.25 o 
  -3  -6   2      151.36      171.40      5.20 o 
  -2  -6   2     1303.41     1325.83     26.86 o 
  -1  -6   2        0.54        1.47      0.86 o 
   0  -6   2      318.94      322.34      5.67 o 
   1  -6   2       26.38       35.25      1.92 o 
   2  -6   2     1152.11     1126.86     22.70 o 
   3  -6   2      326.69      344.81      5.36 o 
   4  -6   2       10.80       11.53      0.85 o 
   5  -6   2      197.10      205.50      3.77 o 
   6  -6   2       22.26       20.50      1.25 o 
   7  -6   2       12.52       15.68      1.20 o 
   8  -6   2       24.55       23.87      1.60 o 
   9  -6   2       43.21       44.25      2.13 o 
 -10  -5   2       58.59       55.58      4.02 o 
  -9  -5   2      250.38      242.87      8.16 o 
  -8  -5   2       29.12       26.88      2.63 o 
  -7  -5   2       48.60       44.19      2.93 o 
  -6  -5   2      423.68      409.29     10.43 o 
  -5  -5   2        2.50        3.64      1.11 o 
  -4  -5   2      163.72      158.18      4.95 o 
  -3  -5   2      530.68      586.26     12.98 o 
  -2  -5   2       85.03       60.84      2.60 o 
  -1  -5   2      654.14      759.29     15.86 o 
   0  -5   2      651.28      671.26      9.07 o 
   2  -5   2      408.36      429.48      7.74 o 
   3  -5   2       42.14       51.20      1.86 o 
   4  -5   2      785.90      809.52     11.32 o 
   5  -5   2      785.79      797.50     11.32 o 
   6  -5   2       15.41       11.07      0.95 o 
   7  -5   2       17.39       18.15      1.27 o 
   8  -5   2       46.56       61.44      2.21 o 
   9  -5   2       17.57       17.89      1.96 o 
  10  -5   2       56.21       61.68      2.62 o 
 -10  -4   2      161.57      170.94      6.77 o 
  -9  -4   2       17.44       14.60      2.27 o 
  -8  -4   2      150.98      155.00      5.76 o 
  -7  -4   2       92.87       88.83      3.99 o 
  -6  -4   2      131.97      153.51      5.15 o 
  -5  -4   2       14.65       21.63      1.89 o 
  -4  -4   2      514.82      611.53     13.46 o 
  -3  -4   2       86.17       69.12      2.75 o 
  -2  -4   2     1616.27     1776.27     34.84 o 
  -1  -4   2     3185.64     3331.89     63.83 o 
   1  -4   2       30.86       40.25      1.69 o 
   2  -4   2     1852.13     1854.14     33.13 o 
   3  -4   2      447.92      455.78      6.56 o 
   4  -4   2     2076.03     2128.44     28.10 o 
   5  -4   2      334.71      321.52      9.63 o 
   6  -4   2      331.18      337.54      5.57 o 
   7  -4   2      273.23      268.61      4.90 o 
   8  -4   2       15.51       12.63      1.23 o 
   9  -4   2        2.63        1.67      1.00 o 
  10  -4   2        2.11        2.81      3.07 o 
 -10  -3   2       30.87       35.85      3.21 o 
  -9  -3   2       94.82      101.16      4.72 o 
  -8  -3   2       15.16       14.73      1.97 o 
  -7  -3   2      177.64      163.97      5.51 o 
  -6  -3   2       35.12       34.56      2.25 o 
  -5  -3   2       24.64       23.50      1.74 o 
  -4  -3   2      357.49      345.26      8.26 o 
  -3  -3   2      209.15      196.01      5.15 o 
  -2  -3   2       54.30       39.19      1.79 o 
  -1  -3   2     2681.71     2668.34     51.18 o 
   0  -3   2     1900.53     1986.60     38.25 o 
   1  -3   2     1522.33     1531.38     29.64 o 
   2  -3   2       86.74       89.26      2.07 o 
   3  -3   2      199.04      196.34      4.40 o 
   4  -3   2       96.80       87.87      2.31 o 
   5  -3   2      277.61      275.17      4.54 o 
   6  -3   2      163.64      166.04      3.31 o 
   7  -3   2       39.42       42.86      1.75 o 
   8  -3   2       20.24       18.23      1.38 o 
   9  -3   2       68.01       71.42      5.10 o 
  10  -3   2       21.42       21.15      2.43 o 
 -10  -2   2        1.41        1.52      1.57 o 
  -9  -2   2       39.80       41.38      3.08 o 
  -8  -2   2        4.58        7.96      1.59 o 
  -7  -2   2      221.52      225.31      6.67 o 
  -6  -2   2       20.61       21.37      1.79 o 
  -5  -2   2      916.30      834.48     17.60 o 
  -4  -2   2       31.86       35.27      1.84 o 
  -3  -2   2      381.53      386.11      8.53 o 
  -2  -2   2      947.06      955.32     19.01 o 
  -1  -2   2     5622.57     5516.86     97.02 o 
   0  -2   2       23.17       27.93      1.87 o 
   1  -2   2      149.00      144.64      3.28 o 
   2  -2   2      246.70      247.61      2.95 o 
   3  -2   2       13.90       14.58      0.90 o 
   4  -2   2     1056.72      991.21     13.51 o 
   5  -2   2     1256.71     1243.93     17.14 o 
   6  -2   2        0.85        0.62      0.55 o 
   7  -2   2      437.88      447.53      7.22 o 
   8  -2   2       11.10        8.99      1.64 o 
   9  -2   2       43.16       48.15      3.08 o 
  10  -2   2        1.14        0.66      1.47 o 
 -10  -1   2       12.40       17.41      2.35 o 
  -9  -1   2       51.41       47.07      3.11 o 
  -8  -1   2        0.19        0.35      1.01 o 
  -7  -1   2      106.82       91.29      2.50 o 
  -6  -1   2      252.18      296.06      5.12 o 
  -5  -1   2      237.46      244.22      4.21 o 
  -4  -1   2       64.20       54.00      1.46 o 
  -3  -1   2      381.55      395.83      5.77 o 
  -2  -1   2     3760.46     3672.55     45.72 o 
  -1  -1   2     1457.11     1527.23     20.55 o 
   0  -1   2       16.55       21.45      0.88 o 
   1  -1   2     7557.72     6523.41    555.52 o 
   2  -1   2      146.33      182.02      3.04 o 
   3  -1   2     7007.04     6380.01    248.59 o 
   4  -1   2      476.00      500.88      7.22 o 
   5  -1   2      212.07      215.27      3.51 o 
   6  -1   2      326.44      305.21      7.73 o 
   7  -1   2       39.98       36.05      2.43 o 
   8  -1   2        0.04       -0.81      1.01 o 
   9  -1   2        2.45        1.01      1.24 o 
  10  -1   2       17.43       11.77      2.10 o 
 -10   0   2        0.32       -1.89      1.26 o 
  -9   0   2        1.28        0.65      0.90 o 
  -8   0   2      381.60      381.08      6.65 o 
  -7   0   2        2.18        2.50      0.71 o 
  -6   0   2      839.20      907.40     12.95 o 
  -5   0   2        3.75        2.00      0.51 o 
  -4   0   2     4798.01     4764.61     61.74 o 
  -3   0   2        0.04        2.10      0.33 o 
  -2   0   2     4645.47     4661.25     60.42 o 
  -1   0   2        2.84        1.89      0.35 o 
   0   0   2     4526.97     4110.65    156.30 o 
   1   0   2        0.53        0.40      0.61 o 
   2   0   2    25529.98    24919.56    345.00 o 
   3   0   2        0.33       -0.43      0.29 o 
   4   0   2      674.80      823.27     11.53 o 
   5   0   2        0.10        0.04      0.29 o 
   6   0   2      211.10      183.75      5.41 o 
   7   0   2        0.13       -0.56      0.88 o 
   8   0   2      213.27      214.93      6.72 o 
   9   0   2        0.17       -0.83      1.19 o 
  10   0   2       88.16       84.46      4.42 o 
 -10   1   2       33.92       36.82      2.05 o 
  -9   1   2      113.70      114.91      4.03 o 
  -8   1   2        5.25        5.96      0.98 o 
  -7   1   2      107.24      109.05      2.69 o 
  -6   1   2        0.45        1.74      0.58 o 
  -5   1   2        3.27        3.04      0.53 o 
  -4   1   2        1.08        1.75      0.40 o 
  -3   1   2      581.43      585.68      8.13 o 
  -2   1   2     3427.01     3206.77     65.39 o 
  -1   1   2       63.20       61.31      2.94 o 
   0   1   2      300.58      310.66      6.31 o 
   1   1   2     7360.79     6932.17     92.50 o 
   2   1   2     5357.85     5269.42    106.85 o 
   3   1   2     2411.06     2571.24     34.46 o 
   4   1   2      206.21      218.86      3.71 o 
   5   1   2      147.21      177.46      4.84 o 
   6   1   2      748.22      755.12     11.09 o 
   7   1   2      208.80      196.21      6.09 o 
   8   1   2        7.42        6.27      1.54 o 
   9   1   2       19.16       18.24      2.25 o 
  10   1   2        3.13        2.60      1.67 o 
 -10   2   2        2.10        1.62      1.08 o 
  -9   2   2       22.52       19.03      1.53 o 
  -8   2   2       23.87       18.77      2.00 o 
  -7   2   2       20.06       20.82      1.30 o 
  -6   2   2       68.41       67.83      1.89 o 
  -5   2   2       86.33       69.82      1.79 o 
  -4   2   2      523.33      531.02      7.62 o 
  -3   2   2       45.86       31.91      0.94 o 
  -2   2   2     2040.54     1936.68     23.98 o 
  -1   2   2     9207.74     7646.80    142.46 o 
   0   2   2     4549.72     4474.51     83.83 o 
   1   2   2     2484.51     2404.93     38.26 o 
   2   2   2      445.86      479.98      7.01 o 
   3   2   2      102.33       97.26      2.04 o 
   4   2   2       46.15       53.99      1.53 o 
   5   2   2       97.14      102.15      2.35 o 
   6   2   2       13.03       11.06      2.54 o 
   7   2   2        1.08        1.52      1.11 o 
   8   2   2       66.16       67.15      3.59 o 
   9   2   2      160.59      156.14      5.94 o 
  10   2   2        0.05       -0.45      1.34 o 
 -10   3   2       36.21       33.90      3.32 o 
  -9   3   2      151.09      158.28      3.80 o 
  -8   3   2       60.94       57.99      2.26 o 
  -7   3   2      416.19      410.06      6.72 o 
  -6   3   2       34.19       32.45      1.36 o 
  -5   3   2      399.75      387.61      5.99 o 
  -4   3   2       46.34       58.64      1.09 o 
  -3   3   2      816.97      843.09     10.45 o 
  -2   3   2      940.93      938.95     29.60 o 
  -1   3   2      134.08      141.50      2.68 o 
   0   3   2      161.66      195.29      3.11 o 
   1   3   2       34.81       31.68      2.33 o 
   2   3   2      126.53      143.05      9.20 o 
   3   3   2     1140.30     1176.29     16.46 o 
   4   3   2      449.24      487.28      9.39 o 
   5   3   2      429.01      420.03      6.84 o 
   6   3   2       16.60       16.64      1.24 o 
   7   3   2      146.49      135.90      4.98 o 
   8   3   2       37.81       43.91      3.03 o 
   9   3   2        7.19        9.42      1.97 o 
  10   3   2        0.03        0.48      1.59 o 
 -10   4   2       21.17       17.95      1.63 o 
  -9   4   2        5.90        6.47      2.35 o 
  -8   4   2       37.51       41.02      1.88 o 
  -7   4   2        5.80        5.88      0.91 o 
  -6   4   2        2.05        3.17      0.67 o 
  -5   4   2       14.19       11.05      0.82 o 
  -4   4   2      825.78      759.08      8.65 o 
  -3   4   2     1946.78     1912.77     20.72 o 
  -2   4   2     1020.86     1247.64     27.03 o 
  -1   4   2     1315.37     1442.31     15.04 o 
   0   4   2     2030.14     2204.02     29.72 o 
   1   4   2      191.13      176.84      3.12 o 
   2   4   2     1005.05     1013.45     14.34 o 
   3   4   2        5.78        6.30      1.57 o 
   4   4   2      178.12      171.21      3.45 o 
   5   4   2      103.56      110.13      6.43 o 
   6   4   2        0.68        0.25      0.56 o 
   7   4   2       95.13       98.34      2.77 o 
   8   4   2       48.79       44.26      3.11 o 
   9   4   2        0.43       -0.45      1.34 o 
 -10   5   2      109.38      109.30      4.72 o 
  -9   5   2        9.05        8.97      1.89 o 
  -8   5   2        0.12       -0.56      0.76 o 
  -7   5   2       35.49       37.09      2.08 o 
  -6   5   2       11.38       14.30      1.08 o 
  -5   5   2       65.31       63.72      1.78 o 
  -4   5   2        5.17        4.47      0.43 o 
  -3   5   2      241.90      218.38      3.02 o 
  -2   5   2       32.95       29.27      2.06 o 
  -1   5   2     1714.27     1858.77     19.33 o 
   0   5   2      581.70      520.74      7.79 o 
   1   5   2        2.03        2.24      0.46 o 
   2   5   2      438.92      413.03      6.59 o 
   3   5   2       53.69       53.49      1.76 o 
   4   5   2      591.47      583.05      9.16 o 
   5   5   2        5.58        8.29      0.87 o 
   6   5   2       21.21       25.61      1.48 o 
   7   5   2        6.55        7.43      1.01 o 
   8   5   2        0.13        1.36      1.47 o 
   9   5   2        0.01       -1.11      1.31 o 
  -9   6   2        0.17       -1.79      1.29 o 
  -8   6   2        0.85       -0.38      1.21 o 
  -7   6   2        1.13        3.51      1.31 o 
  -6   6   2      132.33      127.84      4.37 o 
  -5   6   2      374.21      344.30      8.16 o 
  -4   6   2       91.43      105.19      1.91 o 
  -3   6   2       82.93       80.91      1.60 o 
  -2   6   2      293.99      292.09      4.77 o 
  -1   6   2        3.12        5.25      0.82 o 
   0   6   2        0.41        0.30      0.43 o 
   1   6   2      995.67     1062.53     15.24 o 
   2   6   2      274.53      305.57      5.33 o 
   3   6   2       91.40       95.69      2.48 o 
   4   6   2      309.62      296.69      5.50 o 
   5   6   2        0.45        1.33      0.64 o 
   6   6   2      152.21      162.17      3.88 o 
   7   6   2       12.80       13.32      1.30 o 
   8   6   2        5.75        7.38      1.84 o 
  -9   7   2        6.69        6.49      1.82 o 
  -8   7   2        9.36        8.74      1.77 o 
  -7   7   2      132.79      128.67      4.57 o 
  -6   7   2        0.84       -0.38      0.99 o 
  -5   7   2      732.41      718.61     15.05 o 
  -4   7   2       13.11       12.82      1.14 o 
  -3   7   2      251.85      260.34      4.70 o 
  -2   7   2        3.21        4.07      0.88 o 
  -1   7   2       43.37       40.45      2.22 o 
   0   7   2        9.06       10.67      2.75 o 
   1   7   2       42.42       49.64      1.72 o 
   2   7   2       69.76       66.26      2.06 o 
   3   7   2      368.41      365.05      6.46 o 
   4   7   2       32.89       28.48      2.55 o 
   5   7   2       72.21       70.53      2.44 o 
   6   7   2       13.74       13.00      1.29 o 
   7   7   2      166.23      172.02      4.35 o 
   8   7   2        1.87        2.70      1.62 o 
  -8   8   2        0.04       -0.13      1.36 o 
  -7   8   2       60.31       70.69      3.51 o 
  -6   8   2        6.62        6.59      1.47 o 
  -5   8   2       16.37       15.44      1.82 o 
  -4   8   2       10.79        4.67      1.41 o 
  -3   8   2       53.10       51.21      2.53 o 
  -2   8   2        2.95        4.47      1.01 o 
  -1   8   2      168.42      173.97      5.46 o 
   0   8   2       26.85       27.99      2.25 o 
   1   8   2      959.76      961.13     20.68 o 
   2   8   2      363.39      359.42      9.52 o 
   3   8   2      624.26      632.64     14.85 o 
   4   8   2       14.90       16.91      1.37 o 
   5   8   2       13.88       14.11      1.36 o 
   6   8   2       68.69       75.04      2.79 o 
   7   8   2       10.70       10.70      1.44 o 
  -7   9   2        0.09       -0.96      1.24 o 
  -6   9   2       16.32       11.50      1.87 o 
  -5   9   2        0.91        3.49      1.34 o 
  -4   9   2        1.18        1.29      1.24 o 
  -3   9   2       47.52       54.88      2.81 o 
  -2   9   2       14.97       15.34      1.67 o 
  -1   9   2       47.24       50.78      2.88 o 
   0   9   2       68.11       64.00      3.34 o 
   1   9   2       95.58       98.51      4.32 o 
   2   9   2      181.89      181.20      6.27 o 
   3   9   2      266.87      260.97      8.03 o 
   4   9   2       87.02       83.85      4.22 o 
   5   9   2       38.97       34.99      2.96 o 
   6   9   2        1.33        3.99      1.54 o 
  -6  10   2       46.74       45.15      3.11 o 
  -5  10   2        4.07        3.18      1.39 o 
  -4  10   2       57.45       61.39      3.41 o 
  -3  10   2        1.12        2.02      1.01 o 
  -2  10   2        2.25        3.33      1.19 o 
  -1  10   2       47.85       38.78      2.70 o 
   0  10   2        4.83        3.41      1.29 o 
   1  10   2       11.66        8.69      1.64 o 
   2  10   2       10.74       12.41      1.92 o 
   3  10   2       56.60       53.51      3.46 o 
   4  10   2        1.46        2.58      1.41 o 
   5  10   2        0.92        0.28      1.26 o 
  -4  11   2       26.18       23.85      2.63 o 
  -2  11   2        0.51        1.59      1.16 o 
  -1  11   2       52.54       49.09      3.16 o 
   0  11   2       71.38       72.18      3.94 o 
   1  11   2        8.69        8.26      1.74 o 
   2  11   2       51.59       52.60      3.59 o 
   3  11   2        2.90        2.70      1.47 o 
  -1 -13   3       15.24       16.66      1.80 o 
   0 -13   3        9.51        9.40      2.17 o 
   1 -13   3       15.54       16.14      2.45 o 
  -4 -12   3       20.11       20.76      1.94 o 
  -3 -12   3        8.05        5.51      1.87 o 
  -2 -12   3       54.51       60.08      3.82 o 
  -1 -12   3        6.36        7.96      1.92 o 
   0 -12   3       51.52       47.45      3.41 o 
   1 -12   3        0.61        1.26      1.59 o 
   2 -12   3       41.28       40.52      2.10 o 
   3 -12   3       16.62       22.19      1.76 o 
  -5 -11   3       22.88       21.45      2.75 o 
  -4 -11   3      182.32      188.68      6.90 o 
  -3 -11   3        3.94        7.10      1.84 o 
  -2 -11   3        4.64        3.54      1.52 o 
  -1 -11   3       73.58       71.17      3.84 o 
   0 -11   3        0.56        0.18      1.26 o 
   1 -11   3       50.70       52.02      2.14 o 
   2 -11   3        3.40        3.38      1.91 o 
   3 -11   3       20.54       18.14      2.20 o 
   4 -11   3       94.22       94.47      4.32 o 
   5 -11   3        0.65       -1.04      1.31 o 
   6 -11   3       40.30       45.63      3.34 o 
  -6 -10   3        0.29        1.39      1.57 o 
  -5 -10   3        9.41        6.57      1.87 o 
  -4 -10   3        5.31        4.27      1.67 o 
  -3 -10   3      118.60      105.08      4.65 o 
  -2 -10   3        9.97        9.30      1.77 o 
  -1 -10   3       18.00       13.57      2.02 o 
   0 -10   3       50.32       45.30      3.03 o 
   1 -10   3        0.08       -1.18      0.78 o 
   2 -10   3      438.92      439.59     10.91 o 
   3 -10   3      155.96      155.71      5.38 o 
   4 -10   3       16.01       17.03      2.05 o 
   5 -10   3       17.71       16.02      2.07 o 
   6 -10   3       28.87       29.48      2.60 o 
   7 -10   3       43.65       36.43      2.93 o 
  -7  -9   3       25.03       24.92      1.92 o 
  -6  -9   3       63.14       64.50      3.92 o 
  -5  -9   3        0.08        1.49      1.36 o 
  -4  -9   3        7.73        9.45      1.89 o 
  -3  -9   3      318.95      318.06      8.91 o 
  -2  -9   3      282.77      268.07      7.73 o 
  -1  -9   3      337.36      329.07      8.86 o 
   0  -9   3      281.60      281.99      5.04 o 
   1  -9   3      473.13      453.45      7.16 o 
   2  -9   3       55.26       57.45      3.06 o 
   3  -9   3       60.94       67.58      3.28 o 
   4  -9   3      301.97      312.99      8.31 o 
   5  -9   3       14.94       11.52      1.72 o 
   6  -9   3       27.40       29.21      2.43 o 
   7  -9   3        4.38        6.77      1.72 o 
   8  -9   3       57.10       62.25      3.64 o 
  -8  -8   3        1.62        1.21      1.36 o 
  -7  -8   3        3.08        3.99      1.57 o 
  -6  -8   3        1.37        0.96      1.36 o 
  -5  -8   3      239.66      230.57      7.33 o 
  -4  -8   3      252.95      252.12      7.58 o 
  -3  -8   3      346.30      367.12      9.62 o 
  -2  -8   3       10.25        8.14      1.54 o 
  -1  -8   3       94.37       85.55      3.69 o 
   0  -8   3      127.40      130.38      2.93 o 
   1  -8   3       15.54       19.53      1.95 o 
   2  -8   3      419.05      424.18     10.12 o 
   3  -8   3      148.69      149.58      3.05 o 
   4  -8   3        3.61        3.79      0.76 o 
   5  -8   3       75.18       87.29      3.64 o 
   6  -8   3       30.15       28.17      2.27 o 
   7  -8   3       63.86       64.00      3.39 o 
   8  -8   3        0.37       -0.88      1.29 o 
  -9  -7   3        0.26        1.47      1.52 o 
  -8  -7   3        9.53        9.90      1.95 o 
  -7  -7   3       36.66       36.28      2.96 o 
  -6  -7   3        1.53        2.73      1.36 o 
  -5  -7   3      500.48      490.34     12.22 o 
  -4  -7   3        0.30        1.21      1.11 o 
  -3  -7   3        0.04        1.72      1.11 o 
  -2  -7   3      335.80      319.73      8.31 o 
  -1  -7   3      191.03      183.47      5.51 o 
   0  -7   3       11.85       14.81      1.04 o 
   1  -7   3      638.98      634.10     13.86 o 
   2  -7   3        3.76        3.70      0.58 o 
   3  -7   3        7.27        7.15      0.80 o 
   4  -7   3       39.51       41.31      1.43 o 
   5  -7   3      133.05      131.22      3.41 o 
   6  -7   3      155.97      148.35      3.22 o 
   7  -7   3        3.81        2.91      1.29 o 
   8  -7   3       39.23       38.53      2.81 o 
   9  -7   3       19.96       24.91      2.63 o 
  -9  -6   3       44.43       40.42      3.39 o 
  -8  -6   3      348.83      319.83      9.57 o 
  -7  -6   3       54.92       53.43      3.31 o 
  -6  -6   3      206.26      211.70      6.82 o 
  -5  -6   3        0.86       -0.40      0.91 o 
  -4  -6   3       55.67       65.59      3.21 o 
  -3  -6   3      297.92      276.50      7.40 o 
  -2  -6   3        1.17       10.94      1.39 o 
  -1  -6   3       55.85       79.96      3.16 o 
   0  -6   3      744.05      679.83      9.41 o 
   1  -6   3       27.11       38.53      2.07 o 
   2  -6   3      277.80      286.50      5.88 o 
   3  -6   3        9.31        8.49      0.66 o 
   4  -6   3      212.63      190.55      3.41 o 
   5  -6   3       32.92       32.56      1.32 o 
   6  -6   3       18.18       18.37      1.22 o 
   7  -6   3       48.60       50.98      1.92 o 
   8  -6   3        0.01       -0.98      0.78 o 
   9  -6   3        9.31        8.84      1.89 o 
 -10  -5   3       12.99       10.06      2.27 o 
  -9  -5   3        1.02        1.21      1.54 o 
  -8  -5   3        1.56       -0.43      1.26 o 
  -7  -5   3       39.62       38.25      2.91 o 
  -6  -5   3      254.58      243.00      7.23 o 
  -5  -5   3      135.99      146.74      4.98 o 
  -4  -5   3     1456.70     1571.45     31.86 o 
  -3  -5   3      125.61      149.72      4.67 o 
  -2  -5   3     2280.53     2447.54     47.80 o 
  -1  -5   3      159.66      162.66      3.06 o 
   0  -5   3     1317.20     1460.15     29.01 o 
   1  -5   3      149.56      167.53      4.57 o 
   2  -5   3        7.59        8.68      1.33 o 
   3  -5   3        2.53        1.38      0.47 o 
   4  -5   3      981.12     1038.90     14.23 o 
   5  -5   3      199.07      190.39      3.49 o 
   6  -5   3      389.03      394.82      6.36 o 
   7  -5   3       74.29       70.00      2.19 o 
   8  -5   3      137.09      143.42      3.41 o 
   9  -5   3        7.26        4.93      1.17 o 
 -10  -4   3       29.36       31.35      3.11 o 
  -9  -4   3       20.13       17.74      2.37 o 
  -8  -4   3       37.87       33.17      2.78 o 
  -7  -4   3        4.71        4.14      1.36 o 
  -6  -4   3      200.40      201.64      6.19 o 
  -5  -4   3       93.94      105.28      3.92 o 
  -4  -4   3       88.24       95.25      3.56 o 
  -3  -4   3      560.94      560.38     12.35 o 
  -2  -4   3      331.59      343.24      8.08 o 
  -1  -4   3      175.16      173.43      2.99 o 
   0  -4   3      224.82      263.63      6.29 o 
   1  -4   3      139.06      145.80      3.92 o 
   2  -4   3      969.66      997.53     13.37 o 
   3  -4   3      116.10      121.81      2.23 o 
   4  -4   3        0.40        1.31      1.01 o 
   5  -4   3       34.14       33.37      3.14 o 
   6  -4   3        7.65        8.08      0.87 o 
   7  -4   3      294.13      287.78      5.15 o 
   8  -4   3        4.90        4.45      1.00 o 
   9  -4   3        3.15        1.47      1.39 o 
  10  -4   3        1.98        2.10      1.59 o 
 -10  -3   3      102.29       98.30      4.93 o 
  -9  -3   3      387.31      410.12     11.26 o 
  -8  -3   3       40.32       34.41      2.70 o 
  -7  -3   3      313.28      316.27      8.64 o 
  -6  -3   3      105.93      108.94      4.07 o 
  -5  -3   3      128.77      106.72      3.84 o 
  -4  -3   3      160.79      173.87      4.98 o 
  -3  -3   3      875.62      961.38     19.64 o 
  -2  -3   3      198.34      201.21      5.10 o 
  -1  -3   3      227.89      270.01      3.38 o 
   0  -3   3      151.86      146.12      4.21 o 
   1  -3   3      534.39      538.95     11.78 o 
   2  -3   3       27.78       30.28      0.93 o 
   3  -3   3      505.45      510.65      8.26 o 
   4  -3   3      303.47      306.38      3.83 o 
   5  -3   3      442.36      414.49      6.37 o 
   6  -3   3      200.15      204.96      5.31 o 
   7  -3   3       22.39       20.05      1.54 o 
   8  -3   3       46.79       55.99      3.11 o 
   9  -3   3        1.88        2.53      1.41 o 
  10  -3   3        0.03        0.45      1.41 o 
 -10  -2   3       32.54       31.78      2.96 o 
  -9  -2   3       49.09       47.85      3.26 o 
  -8  -2   3        4.14        3.69      1.34 o 
  -7  -2   3       25.91       25.29      2.12 o 
  -6  -2   3      194.98      206.74      3.99 o 
  -5  -2   3      117.64      107.65      2.45 o 
  -4  -2   3      672.22      727.61     10.32 o 
  -3  -2   3       49.27       36.65      1.57 o 
  -2  -2   3     1711.04     1743.34     18.86 o 
  -1  -2   3     9638.57     9403.04     96.09 o 
   0  -2   3     4222.78     4036.29     76.71 o 
   1  -2   3     1994.84     1927.48     25.86 o 
   2  -2   3      391.94      413.86     17.07 o 
   3  -2   3      267.23      268.55      5.06 o 
   4  -2   3      116.76      129.04      2.37 o 
   5  -2   3       61.95       64.38      1.49 o 
   6  -2   3       42.49       36.71      2.30 o 
   7  -2   3        1.52        0.93      1.01 o 
   8  -2   3       11.11       11.90      1.77 o 
   9  -2   3      175.67      176.27      6.22 o 
  10  -2   3        3.32        1.67      1.54 o 
 -10  -1   3       66.19       66.07      3.87 o 
  -9  -1   3       47.98       46.82      2.13 o 
  -8  -1   3       36.66       34.18      1.76 o 
  -7  -1   3      137.71      143.08      3.26 o 
  -6  -1   3      276.70      274.67      4.83 o 
  -5  -1   3     1027.40     1053.44     14.66 o 
  -4  -1   3      580.45      578.59      6.78 o 
  -3  -1   3      806.95      818.01      9.16 o 
  -2  -1   3     3441.57     3399.71     36.13 o 
  -1  -1   3     1316.64     1278.05     17.33 o 
   0  -1   3       60.08       66.22      1.31 o 
   1  -1   3     2308.81     2139.55     49.66 o 
   2  -1   3     7023.72     6462.21    431.44 o 
   3  -1   3      139.09      138.71      2.43 o 
   4  -1   3     2200.10     2300.05     30.92 o 
   5  -1   3       34.46       43.53      2.00 o 
   6  -1   3      485.05      499.07     11.46 o 
   7  -1   3       14.63       14.83      1.72 o 
   8  -1   3      105.92       97.14      4.17 o 
   9  -1   3       30.21       24.63      2.53 o 
  10  -1   3        6.24        2.83      1.72 o 
 -10   0   3       10.75       12.65      1.48 o 
  -9   0   3        3.14        0.61      1.04 o 
  -8   0   3      133.25      133.35      3.28 o 
  -7   0   3        0.03        0.25      0.59 o 
  -6   0   3       57.63       59.12      3.76 o 
  -5   0   3        6.83        8.06      0.51 o 
  -4   0   3     1390.10     1333.41     14.66 o 
  -3   0   3       14.98       13.98      0.53 o 
  -2   0   3       86.49       92.89      1.36 o 
  -1   0   3        0.26       -0.27      0.18 o 
   0   0   3     3790.05     3406.63     45.63 o 
   1   0   3        1.62        1.57      0.21 o 
   2   0   3     2456.02     2405.58     32.12 o 
   3   0   3       19.45       18.80      0.79 o 
   4   0   3     2677.89     2863.68     38.36 o 
   5   0   3       11.31       13.24      1.06 o 
   6   0   3     1060.09     1062.00     22.19 o 
   7   0   3       14.16       13.85      1.72 o 
   8   0   3       23.70       22.71      2.32 o 
   9   0   3        0.01       -1.62      1.19 o 
  10   0   3       27.46       22.92      2.65 o 
 -10   1   3       81.99       82.20      2.85 o 
  -9   1   3        1.43        0.77      0.88 o 
  -8   1   3       65.29       65.37      3.31 o 
  -7   1   3       42.71       41.30      1.91 o 
  -6   1   3      111.12      118.37      2.65 o 
  -5   1   3     1262.48     1309.58     14.49 o 
  -4   1   3     1279.18     1323.27     14.50 o 
  -3   1   3      400.56      416.36      4.86 o 
  -2   1   3     4601.39     4312.67     45.96 o 
  -1   1   3     1623.38     1501.28     28.28 o 
   0   1   3      352.42      347.41      5.01 o 
   1   1   3      342.10      333.58      4.88 o 
   2   1   3     3574.12     3648.13     48.49 o 
   3   1   3      396.66      412.98      6.21 o 
   4   1   3     3921.00     4205.60     56.05 o 
   5   1   3       89.08       91.69      2.15 o 
   6   1   3        7.61        4.93      0.68 o 
   7   1   3       49.87       46.92      2.75 o 
   8   1   3      126.57      122.18      4.83 o 
   9   1   3       62.48       58.62      3.61 o 
  10   1   3        0.12       -1.01      1.41 o 
 -10   2   3        0.01       -1.18      0.97 o 
  -9   2   3        5.29        2.41      1.47 o 
  -8   2   3      143.92      145.32      4.89 o 
  -7   2   3        3.02        0.82      1.78 o 
  -6   2   3      109.55      117.48      2.63 o 
  -5   2   3      149.14      156.72      2.27 o 
  -4   2   3      157.34      142.29      2.04 o 
  -3   2   3        3.99        2.30      0.26 o 
  -2   2   3      170.96      157.88      2.80 o 
  -1   2   3      452.88      439.96      8.99 o 
   0   2   3      665.74      697.03     13.84 o 
   1   2   3     1531.67     1464.44     19.87 o 
   2   2   3       91.43       88.99      1.92 o 
   3   2   3      246.39      253.75      4.23 o 
   4   2   3       89.95       94.42      2.19 o 
   5   2   3        0.51        5.33      1.67 o 
   6   2   3        0.03        0.12      0.69 o 
   7   2   3        0.89       -0.78      0.99 o 
   8   2   3        2.37        2.53      1.34 o 
   9   2   3       40.42       42.50      3.16 o 
  10   2   3        8.34        4.09      1.92 o 
 -10   3   3        1.30       -0.28      1.02 o 
  -9   3   3      103.59      101.71      3.40 o 
  -8   3   3      400.08      391.58      6.73 o 
  -7   3   3      132.81      141.58      6.27 o 
  -6   3   3       22.06       23.54      1.21 o 
  -5   3   3      317.10      301.13      4.89 o 
  -4   3   3        9.84        5.10      0.45 o 
  -3   3   3     1052.66      993.29     10.99 o 
  -2   3   3      550.26      570.25      8.48 o 
  -1   3   3       48.85       59.80      2.07 o 
   0   3   3      131.22      148.13      3.89 o 
   1   3   3       67.52       83.13      1.70 o 
   2   3   3      318.17      365.91     26.02 o 
   3   3   3      950.37      943.98     13.46 o 
   4   3   3        2.66        0.58      0.44 o 
   5   3   3      625.02      659.73     10.06 o 
   6   3   3       87.99       93.07      2.48 o 
   7   3   3      118.03      120.19      4.65 o 
   8   3   3        2.40        2.96      1.47 o 
   9   3   3       63.19       74.48      4.12 o 
 -10   4   3        1.15        0.58      1.62 o 
  -9   4   3       33.40       31.91      2.63 o 
  -8   4   3      110.24      109.25      4.22 o 
  -7   4   3      363.42      367.20      8.51 o 
  -6   4   3      251.97      249.43      4.48 o 
  -5   4   3       15.87       28.40      1.54 o 
  -4   4   3       51.86       46.44      1.06 o 
  -3   4   3       24.17       26.20      1.14 o 
  -2   4   3     2088.67     2187.67     29.43 o 
  -1   4   3      613.81      608.17     12.60 o 
   0   4   3      169.58      179.81      3.01 o 
   1   4   3       16.18        9.95      0.62 o 
   2   4   3       43.06       44.05      1.34 o 
   3   4   3     1460.09     1444.97     22.16 o 
   4   4   3       77.90       77.99      2.13 o 
   5   4   3       42.12       40.14      1.60 o 
   6   4   3      284.01      286.03      5.38 o 
   7   4   3       18.38       16.98      1.27 o 
   8   4   3      145.89      140.22      5.48 o 
   9   4   3       11.92       11.85      2.20 o 
  -9   5   3        0.01       -1.62      1.21 o 
  -8   5   3      246.09      250.96      7.05 o 
  -7   5   3      101.99       98.81      3.87 o 
  -6   5   3      269.94      263.52      6.84 o 
  -5   5   3      328.21      324.00      7.70 o 
  -4   5   3      116.90      110.31      2.38 o 
  -3   5   3      257.47      267.36      6.31 o 
  -2   5   3       57.70       59.58      2.35 o 
  -1   5   3      100.03      113.27      3.66 o 
   0   5   3      867.10      805.62     11.50 o 
   1   5   3      413.65      428.26      7.27 o 
   2   5   3        4.19        5.74      0.65 o 
   3   5   3      269.61      287.61      5.06 o 
   4   5   3        5.06        2.55      0.62 o 
   5   5   3        9.26       12.29      1.03 o 
   6   5   3        1.29        2.32      0.74 o 
   7   5   3       11.18        9.81      1.12 o 
   8   5   3        0.30        1.52      1.44 o 
   9   5   3       36.56       31.76      3.16 o 
  -9   6   3       32.77       33.98      2.88 o 
  -8   6   3        4.03        3.56      1.44 o 
  -7   6   3        4.05        3.87      1.34 o 
  -6   6   3       14.53       16.25      1.82 o 
  -5   6   3       70.01       74.76      3.26 o 
  -4   6   3       16.03       15.16      1.21 o 
  -3   6   3      104.32       97.82      2.39 o 
  -2   6   3       54.67       59.25      2.53 o 
  -1   6   3       35.76       43.94      2.22 o 
   0   6   3      174.49      175.74      5.15 o 
   1   6   3        9.70        9.55      1.24 o 
   2   6   3      260.43      266.35      5.31 o 
   3   6   3      115.19      121.42      2.99 o 
   4   6   3       63.39       62.25      2.08 o 
   5   6   3        0.08       -0.54      0.57 o 
   6   6   3      332.66      336.52      6.40 o 
   7   6   3       15.88       13.48      1.35 o 
   8   6   3       28.73       30.17      2.93 o 
  -8   7   3        0.78       -0.18      1.39 o 
  -7   7   3        6.47        5.38      1.47 o 
  -6   7   3       19.24       20.39      2.02 o 
  -5   7   3       26.96       20.54      2.02 o 
  -4   7   3       56.25       59.82      1.98 o 
  -3   7   3        7.73        7.48      1.11 o 
  -2   7   3        0.01        0.99      0.73 o 
  -1   7   3      407.56      429.71     10.20 o 
   0   7   3       11.36       10.08      1.34 o 
   1   7   3      114.40      113.39      4.22 o 
   2   7   3       35.09       35.45      2.35 o 
   3   7   3       43.68       38.93      2.55 o 
   4   7   3       90.12       98.36      4.14 o 
   5   7   3      123.15      120.72      4.77 o 
   6   7   3        0.36        0.56      0.92 o 
   7   7   3       11.89       10.49      1.34 o 
  -7   8   3      154.89      177.31      5.99 o 
  -6   8   3       20.81       17.43      2.10 o 
  -5   8   3      120.35      120.54      4.52 o 
  -4   8   3      116.67       96.66      3.97 o 
  -3   8   3      153.97      153.89      4.90 o 
  -2   8   3        8.70        9.07      1.34 o 
  -1   8   3       42.24       39.97      2.48 o 
   0   8   3        4.97        3.08      1.11 o 
   1   8   3       22.57       20.74      2.07 o 
   2   8   3        3.04        0.78      1.09 o 
   3   8   3       17.11       15.41      1.95 o 
   4   8   3       78.46       74.05      3.82 o 
   5   8   3        0.49        0.43      1.21 o 
   6   8   3        0.67        0.23      1.16 o 
   7   8   3       14.74       12.63      2.07 o 
  -6   9   3        2.22        0.43      1.31 o 
  -5   9   3       11.08       14.70      2.02 o 
  -4   9   3        3.15        3.54      1.47 o 
  -3   9   3       78.23       77.54      3.46 o 
  -2   9   3       10.82        9.10      1.47 o 
  -1   9   3      190.74      194.54      6.19 o 
   0   9   3        5.52        7.68      1.49 o 
   1   9   3      147.31      138.86      5.25 o 
   2   9   3      160.02      151.92      5.68 o 
   3   9   3       23.24       19.30      2.25 o 
   4   9   3       76.20       86.25      4.35 o 
   5   9   3        1.81       -0.99      1.11 o 
   6   9   3        1.10        2.55      1.49 o 
  -5  10   3        1.23        1.52      1.39 o 
  -4  10   3       77.05       77.99      3.99 o 
  -3  10   3        9.94        9.42      1.52 o 
  -2  10   3      146.51      164.90      5.71 o 
  -1  10   3        9.27        9.80      1.62 o 
   0  10   3       35.38       42.35      2.93 o 
   1  10   3        5.57        4.83      1.47 o 
   2  10   3       10.67        9.20      1.77 o 
   3  10   3        5.10        4.57      1.54 o 
   4  10   3       13.72       15.21      2.22 o 
  -3  11   3        6.45        8.49      2.12 o 
  -2  11   3       16.31       17.48      2.07 o 
  -1  11   3        8.19       10.41      1.79 o 
   0  11   3        1.62        3.94      1.47 o 
   1  11   3       10.03        5.79      1.64 o 
   2  11   3        0.21        1.04      1.26 o 
  -1 -13   4       25.71       23.17      2.83 o 
   0 -13   4       24.47       32.77      3.28 o 
   1 -13   4       25.21       25.69      3.01 o 
  -4 -12   4        1.97        2.88      1.79 o 
  -3 -12   4       20.98       21.73      2.68 o 
  -2 -12   4       12.43       16.60      2.40 o 
  -1 -12   4       23.29       26.58      2.75 o 
   0 -12   4       13.89       13.24      2.22 o 
   1 -12   4        0.02       -1.04      0.85 o 
   2 -12   4        7.99        9.03      1.38 o 
   3 -12   4        0.62        0.17      0.82 o 
   4 -12   4       17.50       15.34      2.27 o 
  -5 -11   4       15.59       13.14      2.37 o 
  -4 -11   4       93.50      102.91      5.00 o 
  -3 -11   4        8.24        6.64      1.89 o 
  -2 -11   4      110.66      113.39      4.95 o 
  -1 -11   4       12.46       12.56      2.10 o 
   0 -11   4       16.93       18.27      2.35 o 
   1 -11   4        5.30        2.84      1.04 o 
   2 -11   4       11.53       13.40      1.79 o 
   3 -11   4       10.95       10.54      1.92 o 
   4 -11   4       10.64        8.59      1.87 o 
   5 -11   4       54.14       54.78      3.51 o 
  -6 -10   4       23.95       29.53      3.08 o 
  -5 -10   4        4.20        6.47      1.84 o 
  -4 -10   4       20.32       18.29      2.37 o 
  -3 -10   4       39.82       38.83      3.08 o 
  -2 -10   4        0.12       -0.99      1.16 o 
  -1 -10   4       85.40       72.28      3.82 o 
   0 -10   4        0.67       -0.09      0.81 o 
   1 -10   4       27.91       29.10      1.69 o 
   2 -10   4      332.28      317.81      8.74 o 
   3 -10   4       81.11       72.81      3.76 o 
   4 -10   4      319.13      327.53      8.99 o 
   5 -10   4      153.81      151.01      5.48 o 
   6 -10   4        0.02       -1.16      1.26 o 
   7 -10   4        3.73        2.32      1.62 o 
  -7  -9   4       33.95       30.14      3.06 o 
  -6  -9   4       21.82       20.16      2.53 o 
  -5  -9   4      185.27      173.01      6.42 o 
  -4  -9   4       39.43       53.01      3.44 o 
  -3  -9   4       30.45       24.05      2.50 o 
  -2  -9   4      174.36      163.97      5.78 o 
  -1  -9   4       24.07       20.69      2.27 o 
   0  -9   4      383.46      378.45      6.33 o 
   1  -9   4       30.00       31.64      1.69 o 
   2  -9   4        5.06        9.30      1.62 o 
   3  -9   4        3.85        6.70      1.54 o 
   4  -9   4     1022.29     1002.79     21.54 o 
   5  -9   4       90.16       95.60      4.07 o 
   6  -9   4       78.83       77.28      3.71 o 
   7  -9   4       13.40        9.65      1.92 o 
  -8  -8   4        4.03        1.57      1.52 o 
  -7  -8   4       27.87       31.86      2.96 o 
  -6  -8   4       81.98       80.90      4.24 o 
  -5  -8   4        0.46        0.83      1.31 o 
  -4  -8   4        1.40        1.84      1.31 o 
  -3  -8   4      423.17      393.81     10.28 o 
  -2  -8   4        2.80        3.54      1.31 o 
  -1  -8   4       53.48       49.62      2.96 o 
   0  -8   4      238.65      231.55      4.34 o 
   1  -8   4        0.06       -0.53      0.96 o 
   2  -8   4      180.41      197.85      5.86 o 
   3  -8   4        1.10        3.39      1.16 o 
   4  -8   4        9.38        8.92      1.47 o 
   5  -8   4        7.35       10.13      1.59 o 
   6  -8   4       93.00       92.04      3.97 o 
   7  -8   4       48.16       47.15      3.01 o 
   8  -8   4        0.12        0.83      1.39 o 
  -9  -7   4        0.66        0.76      1.44 o 
  -8  -7   4        0.55        0.03      1.34 o 
  -7  -7   4       82.96       90.22      4.50 o 
  -6  -7   4       36.79       34.26      2.88 o 
  -5  -7   4       15.07       15.89      2.07 o 
  -4  -7   4       55.21       62.28      3.36 o 
  -3  -7   4       13.99       14.63      1.79 o 
  -2  -7   4      348.53      337.78      8.79 o 
  -1  -7   4       34.82       38.49      1.59 o 
   0  -7   4      359.08      368.50      5.88 o 
   1  -7   4      129.93      131.10      4.29 o 
   2  -7   4        0.06        0.96      0.44 o 
   3  -7   4      193.84      191.84      5.51 o 
   5  -7   4       55.48       57.05      2.83 o 
   6  -7   4        1.96        1.47      1.04 o 
   7  -7   4        8.35        8.79      1.64 o 
   8  -7   4       50.59       53.94      3.31 o 
   9  -7   4        6.10        4.27      1.77 o 
  -9  -6   4       35.13       40.55      3.34 o 
  -8  -6   4      164.86      172.91      6.52 o 
  -7  -6   4       44.23       50.10      3.39 o 
  -6  -6   4      754.15      772.77     17.83 o 
  -5  -6   4       51.07       49.09      3.03 o 
  -4  -6   4      114.01      112.25      4.32 o 
  -3  -6   4       17.90       15.79      1.69 o 
  -2  -6   4      240.26      234.10      6.54 o 
  -1  -6   4      421.19      414.42      6.33 o 
   0  -6   4        2.14        0.82      0.80 o 
   1  -6   4      100.52       88.40      3.23 o 
   2  -6   4       53.26       46.39      1.23 o 
   3  -6   4        0.01       -0.38      0.51 o 
   4  -6   4      394.64      373.40      5.77 o 
   5  -6   4       28.18       29.76      2.10 o 
   6  -6   4       30.75       32.47      2.30 o 
   7  -6   4        0.05       -0.15      1.04 o 
   8  -6   4       59.21       64.27      3.51 o 
   9  -6   4       27.80       32.52      2.91 o 
  -9  -5   4        5.37        5.20      1.74 o 
  -8  -5   4       55.40       57.60      3.59 o 
  -7  -5   4      342.82      343.34      9.57 o 
  -6  -5   4       12.30       11.55      1.77 o 
  -5  -5   4       59.30       66.73      3.31 o 
  -4  -5   4      197.74      204.32      6.04 o 
  -3  -5   4       55.88       60.43      2.86 o 
  -2  -5   4      489.75      504.17     11.51 o 
  -1  -5   4     2071.29     2350.82     29.53 o 
   0  -5   4     2159.08     2204.14     43.07 o 
   1  -5   4      110.27      123.14      3.84 o 
   2  -5   4     1606.41     1641.38     21.74 o 
   3  -5   4      128.23      144.52      2.58 o 
   4  -5   4      169.65      174.45      3.82 o 
   5  -5   4       35.29       41.01      1.46 o 
   6  -5   4       40.95       35.08      3.90 o 
   7  -5   4       99.03       99.44      4.09 o 
   8  -5   4      144.02      147.95      5.43 o 
   9  -5   4       24.80       25.21      2.60 o 
 -10  -4   4       21.07       18.27      2.58 o 
  -9  -4   4       31.45       30.90      2.88 o 
  -8  -4   4       55.56       50.73      3.34 o 
  -7  -4   4       28.47       24.43      2.37 o 
  -6  -4   4        8.94       11.39      1.59 o 
  -5  -4   4       38.85       30.17      2.20 o 
  -4  -4   4      884.84      827.82     17.75 o 
  -3  -4   4     2207.44     2215.20     43.53 o 
  -2  -4   4     1404.30     1734.81     34.36 o 
  -1  -4   4     1264.66     1409.22     15.09 o 
   0  -4   4     2231.42     2512.90     50.88 o 
   1  -4   4       87.93       82.28      4.16 o 
   2  -4   4     1304.77     1360.36     18.83 o 
   3  -4   4        1.05        1.04      0.30 o 
   4  -4   4      210.34      197.34      2.76 o 
   5  -4   4       87.55       92.79      2.15 o 
   6  -4   4        5.87        5.89      0.82 o 
   7  -4   4       48.39       50.53      2.88 o 
   8  -4   4       72.02       71.30      3.61 o 
   9  -4   4        0.92       -0.96      1.29 o 
 -10  -3   4       24.50       27.24      2.93 o 
  -9  -3   4       57.48       62.43      3.76 o 
  -8  -3   4       13.40       11.60      1.87 o 
  -7  -3   4      124.48      117.73      4.62 o 
  -6  -3   4      224.82      211.90      6.27 o 
  -5  -3   4      414.91      447.44     10.60 o 
  -4  -3   4        4.86        4.83      1.04 o 
  -3  -3   4      790.51      837.25     12.14 o 
  -2  -3   4     1874.50     2057.36     28.05 o 
  -1  -3   4        1.70       -0.19      0.42 o 
   0  -3   4      422.98      483.48     16.00 o 
   1  -3   4       34.90       35.79      1.12 o 
   2  -3   4      706.65      754.09     10.70 o 
   3  -3   4      947.40      947.09     13.28 o 
   4  -3   4      170.49      209.63      3.63 o 
   5  -3   4      560.13      589.19     13.00 o 
   6  -3   4       25.76       26.76      2.05 o 
   7  -3   4       92.10       94.80      3.92 o 
   8  -3   4       19.96       23.12      2.30 o 
   9  -3   4       53.52       49.80      3.31 o 
  10  -3   4        0.20        1.24      1.47 o 
 -10  -2   4        0.01       -1.01      1.29 o 
  -9  -2   4        1.90        0.68      1.36 o 
  -8  -2   4       78.42       79.43      2.57 o 
  -7  -2   4        4.33        2.15      0.79 o 
  -6  -2   4       65.90       74.11      2.15 o 
  -5  -2   4      157.95      174.23      3.38 o 
  -4  -2   4       39.43       35.73      1.04 o 
  -3  -2   4       78.41       63.70      1.28 o 
  -2  -2   4      164.02      145.74      2.08 o 
  -1  -2   4      629.23      621.72      6.89 o 
   0  -2   4      658.12      675.78      9.58 o 
   1  -2   4     1859.65     1699.08     25.58 o 
   2  -2   4       25.15       21.71      1.21 o 
   3  -2   4      252.00      233.41      3.80 o 
   5  -2   4        6.85        6.54      0.57 o 
   6  -2   4        4.80        5.66      1.24 o 
   7  -2   4        0.02        1.21      1.06 o 
   8  -2   4        0.17       -1.16      1.04 o 
   9  -2   4       20.94       22.84      2.45 o 
  10  -2   4        4.68        5.03      1.79 o 
 -10  -1   4       82.11       84.49      2.97 o 
  -9  -1   4        0.04       -0.49      0.82 o 
  -8  -1   4       98.07       89.24      2.68 o 
  -7  -1   4        8.92       10.23      1.02 o 
  -6  -1   4       20.96       20.09      1.21 o 
  -5  -1   4      549.95      585.56      7.03 o 
  -4  -1   4      365.89      442.15      5.39 o 
  -3  -1   4      313.44      327.83      4.05 o 
  -2  -1   4     3381.99     3400.72     36.17 o 
  -1  -1   4      216.28      206.63      2.17 o 
   0  -1   4      732.33      673.59     18.23 o 
   1  -1   4      124.30      123.22      2.18 o 
   2  -1   4     1574.71     1496.59     35.16 o 
   3  -1   4      620.12      611.89     18.70 o 
   4  -1   4      517.33      553.03      8.16 o 
   5  -1   4       68.73       81.34      4.99 o 
   6  -1   4      156.38      152.04      4.93 o 
   7  -1   4        8.91        9.52      1.54 o 
   8  -1   4      104.12      110.94      4.57 o 
   9  -1   4       18.50       20.21      2.37 o 
  10  -1   4        8.80        8.59      2.10 o 
 -10   0   4        3.89        4.71      2.31 o 
  -9   0   4        0.97        0.90      0.86 o 
  -8   0   4       61.84       57.73      2.46 o 
  -7   0   4        0.45        0.12      0.63 o 
  -6   0   4      269.30      269.85      4.75 o 
  -5   0   4        1.96        2.66      0.39 o 
  -4   0   4        5.40       21.29      0.73 o 
  -3   0   4        0.13        0.77      0.70 o 
  -2   0   4      516.50      464.87      5.36 o 
   0   0   4     1105.92     1062.82     14.51 o 
   1   0   4        0.32        1.44      0.42 o 
   2   0   4     1008.37     1006.16     13.88 o 
   3   0   4       29.58       31.39      1.07 o 
   4   0   4    12788.09    12260.05    420.99 o 
   5   0   4        3.74        5.03      0.96 o 
   6   0   4     1997.98     1996.85     39.72 o 
   7   0   4        1.77        2.58      1.16 o 
   8   0   4      209.05      209.42      6.65 o 
   9   0   4        3.31        2.43      1.52 o 
  10   0   4       33.59       33.40      3.08 o 
 -10   1   4      128.85      142.67      3.95 o 
  -9   1   4        0.62       -0.23      0.83 o 
  -8   1   4       64.44       66.73      2.45 o 
  -7   1   4       53.11       56.81      1.93 o 
  -6   1   4      105.63      109.74      2.56 o 
  -5   1   4      127.92      141.25      2.20 o 
  -4   1   4       63.46       51.02      1.08 o 
  -3   1   4      343.30      330.27      4.00 o 
  -2   1   4      707.10      683.46      7.65 o 
  -1   1   4       32.54       37.85      0.87 o 
   0   1   4      770.08      740.03     10.26 o 
   1   1   4       81.99       92.49      1.75 o 
   2   1   4     1197.65     1212.44     16.66 o 
   3   1   4      243.15      260.01      4.28 o 
   4   1   4      200.35      240.42      4.18 o 
   5   1   4       88.29      236.51      5.73 o 
   6   1   4       52.96       61.21      4.32 o 
   7   1   4       10.55        7.55      1.54 o 
   8   1   4        0.82        1.01      1.29 o 
   9   1   4        7.03        4.22      1.67 o 
  10   1   4       34.74       29.94      3.03 o 
 -10   2   4       12.24        7.84      1.40 o 
  -9   2   4       82.58       78.47      2.63 o 
  -8   2   4       53.19       51.39      2.01 o 
  -7   2   4       59.19       61.07      2.01 o 
  -6   2   4       24.61       23.79      1.25 o 
  -5   2   4      418.12      409.30      5.04 o 
  -4   2   4      303.99      287.81      3.65 o 
  -3   2   4     1564.07     1635.93     21.72 o 
  -2   2   4      583.91      568.78      7.95 o 
  -1   2   4      660.68      664.10     13.28 o 
   0   2   4        9.76       11.37      0.91 o 
   1   2   4      394.35      416.76      6.55 o 
   2   2   4       70.83       72.17      1.63 o 
   3   2   4      158.76      142.47      2.78 o 
   4   2   4      143.53      148.24      2.98 o 
   5   2   4      442.32      457.96      7.31 o 
   6   2   4      419.05      387.30      6.52 o 
   7   2   4       32.45       35.88      2.63 o 
   8   2   4        3.15        3.41      1.44 o 
   9   2   4        1.98        2.63      1.69 o 
 -10   3   4        3.95        5.58      1.77 o 
  -9   3   4        9.52        8.84      1.79 o 
  -8   3   4      100.31      108.87      4.19 o 
  -7   3   4      100.17       98.07      2.60 o 
  -6   3   4      235.15      217.41      4.03 o 
  -5   3   4      104.91       94.15      2.29 o 
  -4   3   4        2.88        3.80      0.37 o 
  -3   3   4      873.93      842.63      9.47 o 
  -2   3   4      837.42      891.87     17.57 o 
  -1   3   4      308.52      244.67      5.73 o 
   0   3   4      142.46      127.44      3.64 o 
   1   3   4       34.57       28.84      0.89 o 
   2   3   4       20.82       24.58      3.26 o 
   3   3   4       19.60       21.88      1.47 o 
   4   3   4        9.37       13.07      0.93 o 
   5   3   4      256.31      249.67      4.65 o 
   6   3   4       97.32      101.29      3.44 o 
   7   3   4       76.35       74.23      3.61 o 
   8   3   4        4.18        3.28      1.54 o 
   9   3   4       15.06       14.43      2.35 o 
  -9   4   4       45.50       38.91      2.83 o 
  -8   4   4        0.62        2.10      1.36 o 
  -7   4   4      346.02      346.80      8.53 o 
  -6   4   4      751.80      749.57     15.43 o 
  -5   4   4      202.83      202.45      5.43 o 
  -4   4   4      103.20       94.25      2.11 o 
  -3   4   4       55.02       50.51      1.49 o 
  -2   4   4       64.27       70.89      2.50 o 
  -1   4   4      139.58      169.83      4.60 o 
   0   4   4     1995.91     2091.10     40.15 o 
   1   4   4       71.18       72.22      1.65 o 
   2   4   4      375.16      420.43      8.38 o 
   3   4   4      451.02      427.64      6.83 o 
   4   4   4        4.87        5.16      0.72 o 
   5   4   4       27.98       33.28      2.56 o 
   6   4   4       49.91       55.18      2.78 o 
   7   4   4      100.61       98.65      2.88 o 
   8   4   4      223.47      230.24      7.43 o 
   9   4   4        4.18        6.22      1.95 o 
  -9   5   4        3.22        2.32      1.57 o 
  -8   5   4       15.09       14.30      1.92 o 
  -7   5   4       23.56       25.19      2.17 o 
  -6   5   4      225.68      220.31      6.19 o 
  -5   5   4      144.14      138.30      4.50 o 
  -4   5   4      239.61      235.47      4.19 o 
  -3   5   4       35.64       33.83      1.34 o 
  -2   5   4        8.71       11.72      1.24 o 
  -1   5   4       35.16       45.02      2.17 o 
   0   5   4      559.31      570.86     12.47 o 
   1   5   4      374.77      415.75      9.72 o 
   2   5   4     1379.89     1399.96     28.05 o 
   3   5   4       33.89       34.04      1.42 o 
   4   5   4      111.05      112.27      2.78 o 
   5   5   4        8.42        7.58      0.95 o 
   6   5   4       35.19       34.06      1.77 o 
   7   5   4        0.80        0.51      0.76 o 
   8   5   4       38.77       33.45      3.03 o 
  -8   6   4        3.89        4.98      1.54 o 
  -7   6   4        7.50       10.16      1.64 o 
  -6   6   4      106.72       98.91      3.89 o 
  -5   6   4       78.86       75.97      3.44 o 
  -4   6   4     1299.35     1341.64     18.53 o 
  -3   6   4      640.01      623.78      9.42 o 
  -2   6   4      765.25      789.46     16.59 o 
  -1   6   4       45.44       43.20      2.30 o 
   0   6   4      403.66      398.38      9.57 o 
   1   6   4      126.96      127.31      4.40 o 
   2   6   4      166.67      176.58      5.48 o 
   3   6   4       27.11       31.28      2.25 o 
   4   6   4       58.80       55.73      3.01 o 
   5   6   4        6.86       10.46      1.54 o 
   6   6   4        6.64        7.73      1.52 o 
   7   6   4        0.02        0.91      1.14 o 
   8   6   4       13.85       13.74      2.32 o 
  -8   7   4        1.75        2.48      1.54 o 
  -7   7   4       19.17       19.93      2.20 o 
  -6   7   4        6.91       12.76      1.82 o 
  -5   7   4        0.03       -0.53      1.06 o 
  -4   7   4      187.37      203.80      4.41 o 
  -3   7   4       56.40       60.59      2.81 o 
  -2   7   4       60.75       58.26      2.78 o 
  -1   7   4      364.67      367.58      9.17 o 
   0   7   4       14.68       14.50      1.59 o 
   1   7   4       11.64        9.32      1.49 o 
   2   7   4      164.38      162.53      5.48 o 
   3   7   4       18.54       15.34      1.82 o 
   4   7   4       49.21       44.16      2.86 o 
   5   7   4       24.70       24.63      2.35 o 
   6   7   4       35.77       30.62      2.60 o 
   7   7   4       17.40       16.32      2.10 o 
  -7   8   4       15.31       17.48      2.35 o 
  -6   8   4       23.26       26.93      2.48 o 
  -5   8   4       25.86       32.64      2.55 o 
  -4   8   4       28.91       25.92      2.38 o 
  -3   8   4      202.67      189.31      5.73 o 
  -2   8   4       15.80       14.93      1.64 o 
  -1   8   4       31.89       33.15      2.35 o 
   0   8   4        0.63        1.47      1.01 o 
   1   8   4      121.98      125.01      4.80 o 
   2   8   4       67.81       68.77      3.56 o 
   3   8   4        0.11        0.08      1.04 o 
   4   8   4       22.31       21.90      2.30 o 
   5   8   4        6.10        4.67      1.54 o 
   6   8   4        7.45        3.61      1.49 o 
  -6   9   4       19.65       21.68      2.45 o 
  -5   9   4       16.05       18.47      2.30 o 
  -4   9   4       23.98       28.80      2.60 o 
  -3   9   4       63.04       66.73      3.28 o 
  -2   9   4        5.31        1.14      0.99 o 
  -1   9   4       87.51       89.87      4.02 o 
   0   9   4        0.32        0.58      0.96 o 
   1   9   4       91.02       98.03      4.37 o 
   2   9   4       43.45       44.37      3.03 o 
   3   9   4      202.64      215.86      7.23 o 
   4   9   4      299.17      290.39      8.91 o 
   5   9   4       71.97       68.32      4.12 o 
  -4  10   4        4.66        4.95      1.77 o 
  -3  10   4       15.59       16.42      1.95 o 
  -2  10   4       57.68       54.70      3.21 o 
  -1  10   4        1.52        1.57      1.14 o 
   0  10   4      187.59      186.40      6.54 o 
   1  10   4        1.09        0.83      1.16 o 
   2  10   4      100.14      101.99      4.80 o 
   3  10   4       61.78       61.54      3.79 o 
  -1  11   4       20.94       24.00      2.50 o 
   0  11   4        0.23        1.21      1.26 o 
   0 -13   5       10.88        8.69      2.30 o 
  -4 -12   5       28.62       38.23      3.54 o 
  -3 -12   5       34.22       34.44      3.26 o 
  -2 -12   5        3.28        2.55      1.64 o 
  -1 -12   5       78.59       82.26      4.47 o 
   0 -12   5        0.09        0.30      1.52 o 
   1 -12   5       25.28       25.43      1.83 o 
   2 -12   5        6.34        9.06      1.34 o 
   3 -12   5       20.12       19.33      2.35 o 
   4 -12   5        0.25       -0.25      1.36 o 
  -5 -11   5        2.78        2.75      1.79 o 
  -4 -11   5        3.56        6.06      1.89 o 
  -3 -11   5       27.53       17.84      2.45 o 
  -2 -11   5       10.70       14.65      2.22 o 
  -1 -11   5        9.54        9.12      2.00 o 
   0 -11   5      101.82       99.85      4.70 o 
   1 -11   5       11.47        9.85      1.35 o 
   2 -11   5        9.66       10.15      3.23 o 
   3 -11   5        3.65        3.28      1.59 o 
   4 -11   5        8.53        4.80      1.74 o 
   5 -11   5        1.40        1.34      1.54 o 
  -6 -10   5       85.22       96.01      5.05 o 
  -5 -10   5        1.34        0.10      1.52 o 
  -4 -10   5      102.19      104.82      4.95 o 
  -3 -10   5       54.95       49.06      3.41 o 
  -2 -10   5       27.14       21.65      2.50 o 
  -1 -10   5      283.80      255.44      7.90 o 
   0 -10   5      184.23      179.37      4.02 o 
   1 -10   5       42.55       38.66      2.69 o 
   2 -10   5      154.04      151.16      5.48 o 
   3 -10   5      122.65      119.73      4.83 o 
   4 -10   5       13.43       15.16      2.15 o 
   5 -10   5        3.71        3.31      1.54 o 
   6 -10   5        2.83        4.04      1.69 o 
  -7  -9   5       72.51       61.57      4.09 o 
  -6  -9   5        6.72        7.02      1.95 o 
  -5  -9   5       62.53       61.75      3.87 o 
  -4  -9   5       72.15       73.47      3.99 o 
  -3  -9   5       56.98       54.67      3.44 o 
  -2  -9   5      200.38      181.45      6.24 o 
  -1  -9   5       93.86       97.24      4.45 o 
   0  -9   5      990.68      973.19     13.72 o 
   1  -9   5       31.74       32.98      1.94 o 
   2  -9   5      347.73      344.30      9.06 o 
   3  -9   5       29.55       31.81      2.55 o 
   4  -9   5       75.94       77.26      3.69 o 
   5  -9   5       87.84       89.13      4.02 o 
   6  -9   5        0.24       -1.14      1.24 o 
   7  -9   5        4.27        2.40      1.67 o 
  -8  -8   5        5.76        7.71      2.00 o 
  -7  -8   5        3.96        4.09      1.72 o 
  -6  -8   5        9.32        8.77      1.95 o 
  -5  -8   5       39.34       43.91      3.21 o 
  -4  -8   5        5.65        4.78      1.57 o 
  -3  -8   5      145.03      131.30      5.03 o 
  -2  -8   5      123.91      122.13      4.80 o 
  -1  -8   5      298.74      294.73      8.21 o 
   0  -8   5      117.78      100.73      2.69 o 
   1  -8   5      602.59      570.15     13.21 o 
   2  -8   5      117.67      119.93      4.37 o 
   3  -8   5       49.02       51.16      2.88 o 
   4  -8   5        4.25        3.56      1.26 o 
   5  -8   5        0.49       -0.08      1.06 o 
   6  -8   5        6.28        5.99      1.54 o 
   7  -8   5       57.52       54.25      3.31 o 
   8  -8   5        3.89        2.48      1.64 o 
  -9  -7   5        8.69        7.58      2.00 o 
  -8  -7   5        4.50        6.49      1.82 o 
  -7  -7   5      491.77      500.84     13.26 o 
  -6  -7   5        0.03       -0.40      1.31 o 
  -5  -7   5      640.38      644.36     15.43 o 
  -4  -7   5       67.54       66.73      3.54 o 
  -3  -7   5        3.79        0.68      1.11 o 
  -2  -7   5        5.13        3.28      1.21 o 
  -1  -7   5       39.19       42.72      1.69 o 
   0  -7   5       79.60       82.00      2.26 o 
   1  -7   5        0.02       -0.10      0.88 o 
   2  -7   5       46.31       42.80      2.48 o 
   3  -7   5      424.80      424.66     10.18 o 
   4  -7   5        5.09        2.63      1.04 o 
   5  -7   5      136.29      142.19      4.83 o 
   6  -7   5        6.21        5.76      1.47 o 
   7  -7   5       92.53      103.06      4.42 o 
   8  -7   5        9.51        6.80      1.79 o 
  -9  -6   5        0.02       -1.14      1.31 o 
  -8  -6   5        8.78        7.98      1.92 o 
  -7  -6   5        0.13       -0.99      1.24 o 
  -6  -6   5      133.50      128.70      5.18 o 
  -5  -6   5      561.28      535.89     13.10 o 
  -4  -6   5      120.60      140.02      5.03 o 
  -3  -6   5      114.98      115.23      4.32 o 
  -2  -6   5      258.23      275.57      7.47 o 
  -1  -6   5        0.99        3.44      0.74 o 
   0  -6   5        0.17        1.82      1.06 o 
   1  -6   5     1084.59     1178.17     24.16 o 
   2  -6   5      141.72      170.49      5.00 o 
   3  -6   5       54.62       56.82      2.65 o 
   4  -6   5      219.12      198.35      5.68 o 
   5  -6   5        4.18        2.60      1.06 o 
   6  -6   5      158.57      151.31      5.10 o 
   7  -6   5       10.93       10.61      1.74 o 
   8  -6   5       12.38       14.22      2.05 o 
   9  -6   5       13.54       14.78      2.27 o 
  -9  -5   5        2.05        2.70      1.54 o 
  -8  -5   5      160.05      174.43      6.39 o 
  -7  -5   5       80.39       82.57      4.14 o 
  -6  -5   5       88.88       79.74      3.92 o 
  -5  -5   5        5.74        4.75      1.39 o 
  -4  -5   5       22.43       28.07      2.25 o 
  -3  -5   5      366.95      329.00      8.41 o 
  -2  -5   5       48.04       36.28      2.35 o 
  -1  -5   5      418.03      441.20     10.74 o 
   0  -5   5      242.32      197.72      5.51 o 
   1  -5   5      141.91      147.17      3.09 o 
   2  -5   5       11.42        7.97      1.02 o 
   3  -5   5        1.12        3.20      0.56 o 
   4  -5   5      257.75      243.40      4.41 o 
   5  -5   5        6.46        7.43      1.24 o 
   6  -5   5       20.82       25.90      2.12 o 
   7  -5   5        3.86        2.35      1.26 o 
   8  -5   5        1.49        2.10      1.41 o 
   9  -5   5        5.62        5.26      1.72 o 
 -10  -4   5        2.13        4.09      1.82 o 
  -9  -4   5        7.64        6.09      1.77 o 
  -8  -4   5       27.28       32.52      2.81 o 
  -7  -4   5      102.17       92.09      4.24 o 
  -6  -4   5      151.52      176.10      5.89 o 
  -5  -4   5        0.77        0.23      0.93 o 
  -4  -4   5       68.97       67.15      3.08 o 
  -3  -4   5       27.51       27.41      2.07 o 
  -2  -4   5     1767.69     1763.85     24.51 o 
  -1  -4   5      904.24      894.98     11.97 o 
   0  -4   5        3.45        4.90      0.87 o 
   1  -4   5       24.73       16.06      1.16 o 
   2  -4   5       60.03       59.62      3.74 o 
   3  -4   5     1262.37     1250.71     19.52 o 
   4  -4   5      263.08      271.99      4.66 o 
   5  -4   5        8.58        8.77      1.29 o 
   6  -4   5      360.09      359.34      9.14 o 
   7  -4   5       34.60       32.09      2.48 o 
   8  -4   5      173.48      173.97      6.06 o 
   9  -4   5        0.21        1.16      1.54 o 
 -10  -3   5        0.00       -0.58      1.39 o 
  -9  -3   5       98.37      100.07      4.72 o 
  -8  -3   5      469.53      462.97     11.94 o 
  -7  -3   5      247.94      257.31      7.55 o 
  -6  -3   5      101.95       98.43      2.60 o 
  -5  -3   5      160.15      151.88      3.18 o 
  -4  -3   5        4.94        3.13      0.46 o 
  -3  -3   5     1283.72     1310.71     14.62 o 
  -2  -3   5        0.07        3.34      0.37 o 
  -1  -3   5        0.91       -0.15      0.29 o 
   0  -3   5       16.40       12.63      1.62 o 
   1  -3   5       73.50       96.06      3.03 o 
   2  -3   5        1.27        1.19      0.37 o 
   3  -3   5      423.96      404.60      7.20 o 
   4  -3   5       48.57       51.52      1.63 o 
   5  -3   5      573.31      559.91      9.10 o 
   6  -3   5      130.80      124.91      4.42 o 
   7  -3   5       39.72       44.37      2.83 o 
   8  -3   5        6.57        5.23      1.62 o 
   9  -3   5       52.53       54.02      3.49 o 
 -10  -2   5       24.79       22.74      2.65 o 
  -9  -2   5       66.29       66.53      2.53 o 
  -8  -2   5      148.99      148.34      3.62 o 
  -7  -2   5       12.15       15.49      2.53 o 
  -6  -2   5        0.22        0.29      0.58 o 
  -5  -2   5      328.85      337.66      4.54 o 
  -4  -2   5      184.71      172.55      6.66 o 
  -3  -2   5     1546.24     1663.20     18.22 o 
  -2  -2   5      668.87      695.79      7.95 o 
  -1  -2   5      540.38      554.78      5.35 o 
   0  -2   5       14.90       18.38      0.83 o 
   1  -2   5      436.96      430.74      7.52 o 
   2  -2   5       95.34       91.82      1.95 o 
   3  -2   5       96.30       88.89      1.98 o 
   4  -2   5      116.82      126.11      2.57 o 
   5  -2   5      338.57      333.61      7.57 o 
   6  -2   5      119.21      107.58      4.04 o 
   7  -2   5       95.05      102.22      4.19 o 
   8  -2   5        5.84        4.60      1.57 o 
   9  -2   5       13.48       16.95      2.27 o 
 -10  -1   5       23.59       22.00      1.77 o 
  -9  -1   5       51.72       45.51      2.15 o 
  -8  -1   5       13.05       18.73      1.42 o 
  -7  -1   5        0.27       -0.33      0.96 o 
  -6  -1   5       87.39       88.56      1.86 o 
  -5  -1   5        0.37       -0.29      0.32 o 
  -4  -1   5      504.72      536.45      6.64 o 
  -3  -1   5      219.81      197.13      2.74 o 
  -2  -1   5      345.68      378.17      4.55 o 
  -1  -1   5      315.49      329.48      3.33 o 
   0  -1   5       86.62       84.08      1.77 o 
   1  -1   5        0.78        1.10      0.72 o 
   2  -1   5     1759.96     1722.17     23.38 o 
   3  -1   5       43.22       44.99      1.37 o 
   4  -1   5      124.58      150.99      2.94 o 
   5  -1   5      327.32      310.74      5.19 o 
   6  -1   5      311.61      297.71      7.85 o 
   7  -1   5      245.92      238.15      7.05 o 
   8  -1   5       20.78       21.65      2.32 o 
   9  -1   5       22.69       20.21      2.45 o 
 -10   0   5       19.11       16.89      1.62 o 
  -9   0   5        0.28        0.29      0.85 o 
  -8   0   5       46.20       49.97      2.03 o 
  -7   0   5        1.23        0.18      0.67 o 
  -6   0   5      119.51      122.59      2.79 o 
  -5   0   5        0.52       -0.33      0.31 o 
  -4   0   5      418.98      408.59      5.03 o 
  -3   0   5       11.34       11.47      0.80 o 
  -2   0   5     1328.19     1236.80     13.56 o 
  -1   0   5        0.54        0.46      0.37 o 
   0   0   5      405.91      392.45      6.01 o 
   1   0   5        1.79        2.81      0.56 o 
   2   0   5     1596.06     1625.93     26.99 o 
   3   0   5        3.35        3.55      0.53 o 
   4   0   5       38.59       59.64      7.00 o 
   5   0   5        0.56        0.85      0.50 o 
   6   0   5      241.87      236.30      6.67 o 
   7   0   5       26.45       24.68      2.40 o 
   8   0   5       38.69       42.29      2.98 o 
   9   0   5        0.04       -1.01      1.29 o 
 -10   1   5        0.13       -1.97      1.31 o 
  -9   1   5       20.49       18.71      1.81 o 
  -8   1   5        4.67        6.66      1.02 o 
  -7   1   5       66.81       61.62      2.02 o 
  -6   1   5      138.44      133.76      2.93 o 
  -5   1   5        8.94        7.01      0.65 o 
  -4   1   5      270.19      287.22      3.72 o 
  -3   1   5      332.81      280.47      3.54 o 
  -2   1   5     1268.75     1338.91     19.09 o 
  -1   1   5      118.29      144.77      2.44 o 
   0   1   5      114.05      114.82      2.09 o 
   1   1   5       89.14      104.52      6.16 o 
   2   1   5     1099.18     1137.11     15.77 o 
   3   1   5       51.49       66.38      1.70 o 
   4   1   5       41.95       40.14      1.38 o 
   5   1   5      232.03      226.96      5.41 o 
   6   1   5      549.00      531.32      8.39 o 
   7   1   5      750.78      708.01     16.06 o 
   8   1   5        4.63        9.52      1.84 o 
   9   1   5       25.04       26.43      2.81 o 
 -10   2   5       12.82        7.63      2.02 o 
  -9   2   5       83.70       88.02      3.99 o 
  -8   2   5        1.62        1.19      1.21 o 
  -7   2   5      385.34      392.60      9.22 o 
  -6   2   5      123.04      120.19      3.18 o 
  -5   2   5     1157.02     1093.18     12.30 o 
  -4   2   5        3.70        4.06      0.43 o 
  -3   2   5       39.67       30.37      0.92 o 
  -2   2   5      389.19      348.75      5.29 o 
  -1   2   5      733.25      707.78     14.27 o 
   0   2   5       11.66       13.21      1.06 o 
   1   2   5      568.64      558.55     10.40 o 
   2   2   5        0.41        1.86      0.93 o 
   3   2   5      416.63      425.71      6.62 o 
   4   2   5        3.12        7.17      1.40 o 
   5   2   5      607.61      602.60      9.32 o 
   6   2   5        8.20        6.93      0.90 o 
   7   2   5       14.67       21.60      2.20 o 
   8   2   5        6.88        4.78      1.67 o 
   9   2   5        9.96        9.02      2.05 o 
  -9   3   5        2.24        3.11      1.47 o 
  -8   3   5        7.25        5.08      1.47 o 
  -7   3   5      225.80      206.41      5.94 o 
  -6   3   5      108.35      115.51      3.94 o 
  -5   3   5      811.78      802.79     16.06 o 
  -4   3   5      244.68      231.98      3.95 o 
  -3   3   5      752.40      732.80     10.34 o 
  -2   3   5      191.18      166.85      4.37 o 
  -1   3   5      483.69      425.75      9.32 o 
   0   3   5       64.10       69.28      2.58 o 
   1   3   5      786.86      853.51     17.56 o 
   2   3   5      111.02      119.72      2.44 o 
   3   3   5      269.69      263.39      6.86 o 
   4   3   5       34.25       32.45      1.37 o 
   5   3   5        0.62        0.02      0.52 o 
   6   3   5       59.28       54.34      2.13 o 
   7   3   5       49.07       48.94      3.08 o 
   8   3   5        3.28        1.67      1.59 o 
   9   3   5       60.49       67.86      4.09 o 
  -9   4   5        7.39        8.97      1.84 o 
  -8   4   5       35.89       36.36      2.58 o 
  -7   4   5        1.18        0.76      1.14 o 
  -6   4   5      131.02      133.52      4.47 o 
  -5   4   5        8.09        9.12      1.39 o 
  -4   4   5       96.95       90.72      2.17 o 
  -3   4   5        2.52        2.25      0.52 o 
  -2   4   5      110.41       98.96      3.21 o 
  -1   4   5       87.72       81.55      2.91 o 
   0   4   5       16.39       17.99      1.49 o 
   1   4   5      230.33      223.70      6.01 o 
   2   4   5        0.31       -0.87      0.58 o 
   3   4   5      310.82      306.88      5.38 o 
   4   4   5       40.14       39.16      1.58 o 
   5   4   5       11.05        9.67      0.96 o 
   6   4   5       52.93       54.53      2.59 o 
   7   4   5        0.06       -0.51      0.67 o 
   8   4   5        1.17        0.23      1.41 o 
  -9   5   5        0.86       -0.40      1.34 o 
  -8   5   5       31.30       36.86      2.68 o 
  -7   5   5       14.90       17.15      1.92 o 
  -6   5   5       42.14       40.70      2.53 o 
  -5   5   5       61.60       58.62      2.93 o 
  -4   5   5       23.12       22.40      1.27 o 
  -3   5   5      176.83      168.34      3.42 o 
  -2   5   5       43.61       41.36      2.17 o 
  -1   5   5      120.24      126.65      4.09 o 
   0   5   5       28.81       28.85      1.94 o 
   1   5   5        4.47        5.38      1.06 o 
   2   5   5      173.56      172.53      5.30 o 
   3   5   5       27.83       28.40      2.07 o 
   4   5   5      611.50      619.97     14.09 o 
   5   5   5      222.22      217.51      6.52 o 
   6   5   5      266.67      271.48      7.70 o 
   7   5   5        0.04        0.25      1.04 o 
  -8   6   5       21.65       18.87      2.25 o 
  -7   6   5        1.51        0.45      1.16 o 
  -6   6   5       20.96       20.39      2.07 o 
  -5   6   5       16.30       18.04      1.95 o 
  -4   6   5       21.34       24.99      1.44 o 
  -3   6   5      221.59      223.65      4.35 o 
  -2   6   5      589.17      615.40     13.53 o 
  -1   6   5      103.23      102.68      3.82 o 
   0   6   5      157.55      165.84      5.23 o 
   1   6   5      211.43      202.37      6.06 o 
   2   6   5      369.18      369.29      9.42 o 
   3   6   5        3.50        3.74      1.11 o 
   4   6   5       40.08       38.68      2.60 o 
   5   6   5       32.69       31.58      2.45 o 
   6   6   5        8.69        6.39      1.49 o 
   7   6   5       19.48       19.35      2.15 o 
  -7   7   5       18.97       17.18      2.22 o 
  -6   7   5       18.44       19.86      2.17 o 
  -5   7   5        3.18        3.26      1.36 o 
  -4   7   5       26.55       26.32      1.52 o 
  -3   7   5      394.70      400.44      6.86 o 
  -2   7   5       10.42       12.83      1.52 o 
  -1   7   5      859.20      881.97     18.94 o 
   0   7   5        2.69        7.93      1.36 o 
   1   7   5      138.67      144.62      5.08 o 
   2   7   5       13.53       11.87      1.64 o 
   3   7   5        0.43        0.86      0.96 o 
   4   7   5        3.84        4.78      1.34 o 
   5   7   5       50.89       50.91      3.21 o 
   6   7   5        7.62        5.23      1.54 o 
  -6   8   5        4.26        2.70      1.52 o 
  -5   8   5       23.14       25.11      2.40 o 
  -4   8   5        0.40        0.23      1.24 o 
  -3   8   5        6.16       10.78      1.15 o 
  -2   8   5        7.25        5.94      1.29 o 
  -1   8   5       13.25       15.94      1.87 o 
   0   8   5       59.55       62.56      3.31 o 
   1   8   5       19.70       17.26      1.95 o 
   2   8   5       10.28       11.19      1.72 o 
   3   8   5       76.10       73.87      3.84 o 
   4   8   5       11.12        9.73      1.82 o 
   5   8   5      286.00      270.82      8.48 o 
  -5   9   5       13.56       13.77      2.20 o 
  -4   9   5       24.85       28.35      2.68 o 
  -3   9   5        0.29        0.42      0.79 o 
  -2   9   5       32.12       31.05      2.50 o 
  -1   9   5       22.45       24.61      2.30 o 
   0   9   5        6.88        5.86      1.47 o 
   1   9   5        9.94       11.65      1.82 o 
   2   9   5        3.03        3.36      1.36 o 
   3   9   5       14.51       14.63      2.07 o 
   4   9   5       14.50       15.21      2.20 o 
  -3  10   5       16.27       24.14      1.81 o 
  -2  10   5        3.57        2.93      1.31 o 
  -1  10   5        0.01       -0.61      1.04 o 
   0  10   5       18.79       20.36      2.32 o 
   1  10   5        3.67        3.87      1.44 o 
   2  10   5       54.05       51.89      3.51 o 
  -3 -12   6       92.80       97.35      5.13 o 
  -2 -12   6        5.52        5.53      1.95 o 
  -1 -12   6       38.64       49.29      3.69 o 
   0 -12   6        8.48        5.38      2.00 o 
   1 -12   6       36.63       33.70      3.95 o 
   2 -12   6       62.28       63.23      2.62 o 
   3 -12   6        0.06        1.31      1.47 o 
  -5 -11   6        1.00       -1.34      1.47 o 
  -4 -11   6       33.83       33.85      3.21 o 
  -3 -11   6        3.62        2.88      1.72 o 
  -2 -11   6       40.15       43.99      3.44 o 
  -1 -11   6       43.87       38.28      3.21 o 
   0 -11   6       74.25       71.45      2.60 o 
   1 -11   6        0.30        0.49      1.01 o 
   2 -11   6       86.70       96.47      3.28 o 
   3 -11   6      133.12      137.47      5.46 o 
   4 -11   6        1.37        0.40      1.47 o 
   5 -11   6        5.60        4.14      1.84 o 
  -6 -10   6       21.68       33.48      3.26 o 
  -5 -10   6        6.32        6.57      2.05 o 
  -4 -10   6       59.01       58.99      3.82 o 
  -3 -10   6        0.55       -0.45      1.39 o 
  -2 -10   6      156.11      138.98      5.61 o 
  -1 -10   6       87.95       76.38      4.07 o 
   0 -10   6        1.90        0.41      0.94 o 
   1 -10   6       63.61       62.20      2.35 o 
   2 -10   6      214.40      206.14      6.70 o 
   3 -10   6        0.47       -1.31      1.26 o 
   4 -10   6        3.95        5.00      1.77 o 
   5 -10   6       73.35       75.26      4.02 o 
   6 -10   6        0.77        1.06      1.62 o 
  -7  -9   6        1.83        1.59      1.59 o 
  -6  -9   6        7.33        6.24      1.89 o 
  -5  -9   6       15.84       24.53      2.70 o 
  -4  -9   6        9.48       10.00      1.95 o 
  -3  -9   6        4.03        8.49      1.79 o 
  -2  -9   6       37.50       31.03      2.78 o 
  -1  -9   6        2.91        1.72      1.57 o 
   0  -9   6      126.28      113.34      3.06 o 
   1  -9   6      175.60      166.09      5.71 o 
   2  -9   6      236.90      223.75      6.85 o 
   3  -9   6      256.09      241.91      7.23 o 
   4  -9   6        8.57       10.28      1.82 o 
   5  -9   6      228.04      223.32      7.02 o 
   6  -9   6      140.17      140.95      5.43 o 
  -8  -8   6        1.39        1.62      1.59 o 
  -7  -8   6       23.23       28.25      2.96 o 
  -6  -8   6       21.10       17.31      2.40 o 
  -5  -8   6       86.45       79.79      4.19 o 
  -4  -8   6       35.35       25.69      2.63 o 
  -3  -8   6       82.34       81.25      4.02 o 
  -2  -8   6        0.31        1.04      1.26 o 
  -1  -8   6      207.01      205.83      4.19 o 
   0  -8   6       32.04       33.24      2.58 o 
   1  -8   6     1091.27     1106.19     23.51 o 
   2  -8   6      538.53      532.65     12.62 o 
   3  -8   6      684.88      712.60     16.03 o 
   4  -8   6       73.23       80.14      3.66 o 
   5  -8   6        0.05        1.67      1.24 o 
   6  -8   6      105.53      108.87      4.57 o 
   7  -8   6       17.30       20.09      2.35 o 
  -8  -7   6        1.60        1.52      1.54 o 
  -7  -7   6       25.44       27.59      2.81 o 
  -6  -7   6       70.65       61.60      3.79 o 
  -5  -7   6      214.73      226.32      7.35 o 
  -4  -7   6       18.36       18.44      2.20 o 
  -3  -7   6      248.63      255.57      7.52 o 
  -2  -7   6        0.01       -1.21      0.96 o 
  -1  -7   6      172.67      175.49      4.38 o 
   0  -7   6       13.77       13.89      1.49 o 
   1  -7   6       84.69       90.47      3.66 o 
   2  -7   6       12.37       11.45      1.59 o 
   3  -7   6      282.15      270.92      7.35 o 
   4  -7   6      113.17      111.14      4.17 o 
   5  -7   6      116.15      111.09      4.29 o 
   6  -7   6       16.96       15.51      1.97 o 
   7  -7   6       62.17       61.82      3.49 o 
   8  -7   6        0.85        2.32      1.59 o 
  -9  -6   6       30.93       28.88      2.98 o 
  -8  -6   6        8.30       12.15      2.10 o 
  -7  -6   6        0.98        1.57      1.36 o 
  -6  -6   6       26.26       27.79      2.73 o 
  -5  -6   6        3.54        2.00      1.57 o 
  -4  -6   6       45.82       40.58      2.88 o 
  -3  -6   6      142.05      126.07      4.67 o 
  -2  -6   6       39.99       45.75      2.78 o 
  -1  -6   6       13.45       19.68      1.31 o 
   0  -6   6      114.07      122.50      3.00 o 
   1  -6   6       38.03       37.13      1.60 o 
   2  -6   6      442.08      457.27      7.51 o 
   3  -6   6       85.89       93.20      2.72 o 
   4  -6   6       51.00       47.37      1.73 o 
   5  -6   6        0.93        0.99      1.06 o 
   6  -6   6      269.67      281.22      7.90 o 
   7  -6   6       55.35       52.93      3.18 o 
   8  -6   6       15.08       11.93      2.00 o 
  -9  -5   6        8.93        8.31      2.00 o 
  -8  -5   6       81.10       97.02      4.70 o 
  -7  -5   6        5.73        6.49      1.69 o 
  -6  -5   6      314.59      328.16      9.19 o 
  -5  -5   6      443.53      445.39     11.26 o 
  -4  -5   6      141.65      137.49      4.90 o 
  -3  -5   6       16.18       14.27      1.69 o 
  -2  -5   6       53.48       56.94      1.98 o 
  -1  -5   6      203.75      232.17      3.46 o 
   0  -5   6     1199.25     1155.85     18.04 o 
   1  -5   6      551.17      577.43      8.96 o 
   2  -5   6      239.96      230.08      4.30 o 
   3  -5   6      434.83      454.46      7.54 o 
   4  -5   6        0.98        2.14      0.55 o 
   5  -5   6       13.16       15.64      1.72 o 
   6  -5   6        2.48        3.61      1.29 o 
   7  -5   6        3.77        3.59      1.41 o 
   8  -5   6       21.35       25.57      2.60 o 
   9  -5   6       66.94       60.18      3.82 o 
  -9  -4   6       66.14       64.91      3.94 o 
  -8  -4   6       14.89       18.27      2.20 o 
  -7  -4   6      535.98      560.02     13.76 o 
  -6  -4   6      961.22      994.00     21.71 o 
  -5  -4   6      173.46      186.58      5.91 o 
  -4  -4   6      125.49      122.39      3.01 o 
  -3  -4   6       39.51       36.86      1.58 o 
  -2  -4   6      112.83      119.36      2.80 o 
  -1  -4   6      146.01      185.30      2.84 o 
   0  -4   6     2105.37     2145.19     39.19 o 
   1  -4   6      108.34      107.35      2.48 o 
   2  -4   6      546.73      578.74     16.70 o 
   3  -4   6      582.19      535.71      9.46 o 
   4  -4   6        4.19        7.63      2.50 o 
   5  -4   6       60.37       59.10      2.88 o 
   6  -4   6       28.85       30.19      2.30 o 
   7  -4   6       51.12       49.80      3.11 o 
   9  -4   6        4.79        3.59      1.74 o 
 -10  -3   6        1.20        1.97      1.64 o 
  -9  -3   6        0.24        2.43      1.44 o 
  -8  -3   6       36.99       42.95      3.08 o 
  -7  -3   6       13.35       15.66      1.35 o 
  -6  -3   6      260.12      263.81      4.92 o 
  -5  -3   6      159.42      164.53      2.81 o 
  -4  -3   6       22.43       24.34      1.02 o 
  -3  -3   6      791.98      794.34      9.24 o 
  -2  -3   6      964.85      937.32     10.62 o 
  -1  -3   6      300.06      232.91      3.23 o 
   0  -3   6      114.99       96.52      2.53 o 
   1  -3   6      384.17      395.58      6.23 o 
   2  -3   6       15.92       19.46      0.97 o 
   3  -3   6       16.00       12.53      0.87 o 
   4  -3   6        5.48        5.50      0.80 o 
   5  -3   6       83.06       68.98      2.68 o 
   6  -3   6        1.04        0.43      1.06 o 
   7  -3   6      123.91      120.46      4.72 o 
   8  -3   6        2.21        2.22      1.49 o 
   9  -3   6       17.76       19.78      2.53 o 
 -10  -2   6        4.38        2.00      1.52 o 
  -9  -2   6       31.97       36.04      2.02 o 
  -8  -2   6        0.38        1.25      1.76 o 
  -7  -2   6      264.55      276.48      5.21 o 
  -6  -2   6      126.34      122.58      2.37 o 
  -5  -2   6     1162.63     1174.16     13.44 o 
  -4  -2   6        9.05        9.41      0.64 o 
  -3  -2   6       22.62       18.17      0.79 o 
  -2  -2   6      476.28      461.49      5.56 o 
  -1  -2   6      746.03      738.52      8.54 o 
   0  -2   6        5.14        7.28      0.83 o 
   1  -2   6      540.20      508.63      7.61 o 
   2  -2   6        0.40        0.68      0.36 o 
   3  -2   6      428.19      430.57      6.69 o 
   4  -2   6       45.85       53.89      1.91 o 
   5  -2   6      588.46      572.19     17.50 o 
   6  -2   6       13.52       16.83      1.89 o 
   7  -2   6       20.79       23.22      2.43 o 
   8  -2   6        5.59        4.80      1.59 o 
   9  -2   6        2.54        2.55      1.72 o 
 -10  -1   6        0.74        1.30      1.64 o 
  -9  -1   6        0.76        0.72      1.41 o 
  -8  -1   6        0.07       -0.40      0.75 o 
  -7  -1   6       30.49       30.47      1.62 o 
  -6  -1   6      169.01      171.42      2.86 o 
  -5  -1   6       13.65       17.23      1.05 o 
  -4  -1   6        8.13        7.24      0.56 o 
  -3  -1   6      515.00      475.50      5.75 o 
  -2  -1   6      591.04      619.40      7.17 o 
  -1  -1   6       41.86       30.49      0.70 o 
   0  -1   6       30.74       37.94      1.23 o 
   1  -1   6      633.67      615.53     12.31 o 
   2  -1   6      115.90      114.62      2.64 o 
   3  -1   6        2.67        5.38      2.83 o 
   4  -1   6      464.73      485.29      7.52 o 
   5  -1   6      139.51      135.21      2.92 o 
   6  -1   6       62.21       67.66      3.36 o 
   7  -1   6      550.34      518.36     12.60 o 
   8  -1   6       13.11       12.86      2.05 o 
   9  -1   6       31.10       28.47      2.88 o 
 -10   0   6       14.58       12.91      2.17 o 
  -9   0   6        2.42        1.09      1.47 o 
  -8   0   6       36.29       44.72      1.97 o 
  -7   0   6        1.09       -0.74      0.62 o 
  -6   0   6       42.64       36.24      1.54 o 
  -5   0   6        3.74        3.56      0.48 o 
  -4   0   6      502.30      491.21      5.97 o 
  -3   0   6        0.25        1.31      0.94 o 
  -2   0   6     1116.59     1137.54     12.59 o 
  -1   0   6        3.77        3.22      0.38 o 
   0   0   6     2037.63     2069.06     27.97 o 
   1   0   6        2.55        2.29      0.52 o 
   2   0   6        0.57        0.65      0.64 o 
   3   0   6        0.64       -0.21      0.40 o 
   4   0   6       51.52       57.93      1.72 o 
   5   0   6        4.95        2.87      0.65 o 
   6   0   6      605.60      543.32      8.60 o 
   7   0   6       16.62       16.50      2.15 o 
   8   0   6      143.02      117.96      4.93 o 
   9   0   6        0.02        1.69      1.64 o 
  -9   1   6       33.07       27.49      2.55 o 
  -8   1   6       33.49       34.77      2.58 o 
  -7   1   6        2.12        1.39      1.09 o 
  -6   1   6      288.43      298.60      7.25 o 
  -5   1   6       55.06       58.44      2.08 o 
  -4   1   6       81.55       67.00      1.37 o 
  -3   1   6      239.85      212.24      2.88 o 
  -2   1   6        3.90        3.22      0.33 o 
  -1   1   6      169.99      148.99      2.62 o 
   0   1   6       37.77       35.20      1.73 o 
   1   1   6      865.38      836.27     11.82 o 
   2   1   6      149.74      134.02      2.63 o 
   3   1   6       29.56       33.85      1.27 o 
   4   1   6      438.58      444.29      7.05 o 
   5   1   6        0.25       -0.62      0.52 o 
   6   1   6      489.00      486.39     10.78 o 
   7   1   6       67.15       72.64      3.69 o 
   8   1   6      180.41      159.52      5.91 o 
   9   1   6        0.15        0.83      1.64 o 
  -9   2   6        2.23        0.15      1.34 o 
  -8   2   6      155.66      153.43      5.13 o 
  -7   2   6       97.38      115.66      4.14 o 
  -6   2   6       40.75       35.85      2.25 o 
  -5   2   6        6.33        8.05      0.76 o 
  -4   2   6       18.63       18.32      1.01 o 
  -3   2   6      423.98      384.41      5.91 o 
  -2   2   6       90.96       89.87      2.01 o 
  -1   2   6      559.38      572.37     12.02 o 
   0   2   6      683.47      676.07     13.99 o 
   1   2   6       80.25       92.04      1.94 o 
   2   2   6      560.68      567.82      8.47 o 
   3   2   6      591.60      612.55     11.46 o 
   4   2   6       26.51       21.06      1.17 o 
   5   2   6       73.83       76.76      2.23 o 
   6   2   6       80.12       79.44      2.40 o 
   7   2   6       45.98       52.80      3.23 o 
   8   2   6        5.71        4.22      1.64 o 
  -9   3   6       47.31       54.07      3.28 o 
  -8   3   6       48.44       47.07      2.93 o 
  -7   3   6        8.53        9.15      1.54 o 
  -6   3   6       43.13       41.36      2.43 o 
  -5   3   6      121.66      115.75      2.55 o 
  -4   3   6        1.51        1.79      0.54 o 
  -3   3   6      127.98      124.59      2.62 o 
  -2   3   6       64.18       65.36      2.45 o 
  -1   3   6      348.06      341.82      7.93 o 
   0   3   6      326.24      334.15      7.90 o 
   1   3   6      706.56      717.07     15.12 o 
   2   3   6       13.60       16.25      1.49 o 
   3   3   6      160.41      161.75      4.88 o 
   4   3   6      183.77      185.49      3.73 o 
   5   3   6        0.39        1.71      0.73 o 
   6   3   6        9.25        9.06      1.05 o 
   7   3   6        6.88        7.35      1.69 o 
   8   3   6       16.37       15.18      2.15 o 
  -9   4   6        2.82        2.05      1.54 o 
  -8   4   6        2.67        2.98      1.41 o 
  -7   4   6        0.16       -0.30      1.09 o 
  -6   4   6       38.29       37.82      2.45 o 
  -5   4   6        0.30        4.42      1.24 o 
  -4   4   6      182.92      174.09      3.44 o 
  -3   4   6        3.28        1.31      1.47 o 
  -2   4   6      310.64      308.19      7.42 o 
  -1   4   6      127.62      124.76      3.99 o 
   0   4   6      299.63      299.13      7.45 o 
   1   4   6      275.17      297.66      7.55 o 
   2   4   6        3.50        5.63      1.06 o 
   3   4   6      224.46      227.76      6.39 o 
   4   4   6        0.03       -0.78      0.81 o 
   5   4   6      215.26      210.68      6.29 o 
   6   4   6       78.55       74.46      3.49 o 
   7   4   6        6.86        7.91      1.47 o 
  -8   5   6        0.85        0.81      1.31 o 
  -7   5   6        2.43        1.95      1.24 o 
  -6   5   6      109.98      120.82      4.45 o 
  -5   5   6        6.50        6.11      1.41 o 
  -4   5   6      127.24      125.68      2.91 o 
  -3   5   6        3.11        1.67      0.70 o 
  -2   5   6      138.32      132.06      4.29 o 
  -1   5   6       31.65       30.62      2.05 o 
   0   5   6        9.37        5.79      1.11 o 
   1   5   6       23.75       24.89      1.95 o 
   2   5   6       98.37       93.91      3.76 o 
   3   5   6        4.58        4.75      1.14 o 
   4   5   6       27.20       24.48      2.10 o 
   5   5   6        6.41        7.02      1.44 o 
   6   5   6       57.99       56.14      3.18 o 
   7   5   6        0.13        0.25      1.06 o 
  -7   6   6       13.84       10.84      1.87 o 
  -6   6   6       15.09       17.61      2.12 o 
  -5   6   6       39.64       31.30      2.43 o 
  -4   6   6      152.46      150.75      7.11 o 
  -3   6   6       21.07       21.39      1.44 o 
  -2   6   6      269.08      286.78      7.52 o 
  -1   6   6      222.03      225.69      6.47 o 
   0   6   6        3.85        4.14      1.14 o 
   1   6   6        5.59        5.86      1.26 o 
   2   6   6       92.35       94.34      3.97 o 
   3   6   6       21.67       24.30      2.15 o 
   4   6   6        0.57        0.43      0.99 o 
   5   6   6       66.12       64.32      3.49 o 
   6   6   6        8.77        6.92      1.52 o 
  -7   7   6        2.89       -0.20      1.41 o 
  -6   7   6       16.61       17.26      2.25 o 
  -5   7   6      100.05      100.98      4.35 o 
  -4   7   6       11.49        9.98      1.09 o 
  -3   7   6       80.19       69.31      2.36 o 
  -2   7   6        0.82        1.67      0.99 o 
  -1   7   6      165.80      178.50      5.73 o 
   0   7   6        3.34        4.24      1.29 o 
   1   7   6      224.67      226.57      6.95 o 
   2   7   6        5.30        6.14      1.39 o 
   3   7   6      152.61      158.01      5.71 o 
   4   7   6        0.99        0.66      1.16 o 
   5   7   6       41.85       41.11      3.08 o 
  -5   8   6       47.40       49.77      3.28 o 
  -4   8   6        5.44        6.62      1.84 o 
  -3   8   6      216.20      242.55      5.07 o 
  -2   8   6        2.14        2.73      1.16 o 
  -1   8   6        1.63        4.07      1.24 o 
   0   8   6       26.48       24.36      2.30 o 
   1   8   6        4.04        5.13      1.41 o 
   2   8   6        2.22        2.65      1.21 o 
   3   8   6        0.28       -1.44      0.96 o 
   4   8   6       14.68       14.60      2.12 o 
  -4   9   6        5.49        8.14      2.02 o 
  -3   9   6       55.02       64.17      2.79 o 
  -2   9   6       47.17       44.87      2.96 o 
  -1   9   6        0.00        0.99      1.11 o 
   0   9   6        7.03        4.95      1.49 o 
   1   9   6        7.27        7.02      1.64 o 
   2   9   6        2.72        2.35      1.34 o 
  -3 -12   7        3.05        3.44      1.84 o 
  -2 -12   7        1.13        1.04      1.62 o 
  -1 -12   7       29.30       32.34      3.23 o 
   0 -12   7        4.54        4.70      1.92 o 
   1 -12   7        6.77        7.45      1.41 o 
   2 -12   7        0.03        0.42      1.07 o 
  -5 -11   7        0.72        1.59      1.77 o 
  -4 -11   7        1.32       -0.03      1.59 o 
  -3 -11   7       12.36        8.97      2.15 o 
  -2 -11   7       44.52       38.58      3.34 o 
  -1 -11   7       13.53       10.00      2.22 o 
   0 -11   7      140.41      130.00      4.90 o 
   1 -11   7        8.63        6.56      1.32 o 
   2 -11   7       92.67       98.08      4.62 o 
   3 -11   7       10.48        8.69      2.00 o 
   4 -11   7        8.52        7.60      2.00 o 
  -6 -10   7       45.75       46.64      3.79 o 
  -5 -10   7        2.39        2.55      1.77 o 
  -4 -10   7       45.94       49.59      3.69 o 
  -3 -10   7        0.43        2.40      1.57 o 
  -2 -10   7        0.29        2.20      1.62 o 
  -1 -10   7       56.07       42.62      3.28 o 
   0 -10   7        4.62        4.37      1.11 o 
   1 -10   7        4.63        3.17      1.05 o 
   2 -10   7        0.71       -1.82      1.21 o 
   3 -10   7       54.24       52.12      3.39 o 
   4 -10   7        7.58        3.08      1.69 o 
   5 -10   7        0.06       -1.72      1.52 o 
  -7  -9   7        0.01       -0.18      1.54 o 
  -6  -9   7        9.04        5.43      1.97 o 
  -5  -9   7        0.22       -0.68      1.39 o 
  -4  -9   7        5.12        3.41      1.62 o 
  -3  -9   7       65.94       72.94      4.02 o 
  -2  -9   7       14.44       17.86      2.37 o 
  -1  -9   7       97.60      106.39      4.75 o 
   0  -9   7       48.79       47.46      2.08 o 
   1  -9   7        1.00        0.00      1.26 o 
   2  -9   7        3.44        3.76      1.52 o 
   3  -9   7       92.54       98.20      4.35 o 
   4  -9   7       77.53       74.66      3.84 o 
   5  -9   7        8.09        6.90      1.84 o 
   6  -9   7        4.05        5.71      1.79 o 
  -7  -8   7      126.38      143.00      6.19 o 
  -6  -8   7       21.68       21.93      2.70 o 
  -5  -8   7       57.50       57.91      3.71 o 
  -4  -8   7       49.36       39.87      3.21 o 
  -3  -8   7       77.40       69.20      3.87 o 
  -2  -8   7        2.78        4.80      1.59 o 
  -1  -8   7       68.82       66.86      2.33 o 
   0  -8   7       14.71       13.19      1.26 o 
   1  -8   7       33.36       39.82      2.78 o 
   2  -8   7        4.25        5.51      1.49 o 
   3  -8   7       57.11       58.21      3.23 o 
   4  -8   7       67.21       61.92      3.36 o 
   5  -8   7        0.11       -0.10      1.21 o 
   6  -8   7        1.51        1.16      1.39 o 
   7  -8   7        1.52        1.84      1.49 o 
  -8  -7   7        0.08        1.04      1.49 o 
  -7  -7   7       24.38       28.70      2.91 o 
  -6  -7   7        5.21        8.44      1.92 o 
  -5  -7   7       63.28       51.77      3.49 o 
  -4  -7   7      138.42      161.97      5.99 o 
  -3  -7   7       48.07       46.39      3.18 o 
  -2  -7   7        0.00       -1.62      1.19 o 
  -1  -7   7      426.18      439.66      7.13 o 
   0  -7   7        9.09        6.38      1.04 o 
   1  -7   7       12.60       12.94      1.74 o 
   2  -7   7      142.18      147.19      5.03 o 
   3  -7   7        0.33        1.19      1.09 o 
   4  -7   7       51.79       52.17      2.93 o 
   5  -7   7      141.99      139.08      5.05 o 
   6  -7   7       63.32       69.98      3.61 o 
   7  -7   7       20.13       20.41      2.37 o 
  -8  -6   7        5.27        6.04      1.84 o 
  -7  -6   7        4.65        8.64      1.84 o 
  -6  -6   7      132.08      140.37      5.58 o 
  -5  -6   7       95.77       98.41      4.57 o 
  -4  -6   7     1379.44     1397.91     29.47 o 
  -3  -6   7      598.24      567.42     13.56 o 
  -2  -6   7      600.72      608.12     14.19 o 
  -1  -6   7       81.47       85.94      2.02 o 
   0  -6   7      362.32      340.95      6.18 o 
   1  -6   7      181.01      173.06      3.79 o 
   2  -6   7      123.58      151.50      3.46 o 
   3  -6   7       12.46       14.60      1.12 o 
   4  -6   7        3.06        2.53      0.73 o 
   5  -6   7       16.49       17.08      1.92 o 
   6  -6   7       19.40       21.05      2.20 o 
   7  -6   7        0.04       -1.04      1.26 o 
   8  -6   7       17.55       20.64      2.50 o 
  -9  -5   7        2.90        2.80      1.62 o 
  -8  -5   7       17.03       19.08      2.37 o 
  -7  -5   7       60.01       68.37      3.87 o 
  -6  -5   7       50.39       52.70      3.31 o 
  -5  -5   7        6.89        6.09      1.74 o 
  -4  -5   7       31.79       37.82      2.88 o 
  -3  -5   7      278.70      264.34      5.17 o 
  -2  -5   7       39.44       41.24      1.76 o 
  -1  -5   7       29.89       31.14      1.20 o 
   0  -5   7       38.12       41.19      1.66 o 
   1  -5   7       48.31       59.30      1.96 o 
   2  -5   7     1262.25     1275.98     18.25 o 
   3  -5   7        0.54        1.08      0.83 o 
   4  -5   7      414.18      426.93      7.10 o 
   5  -5   7       90.96       91.01      3.76 o 
   6  -5   7       57.57       61.92      3.28 o 
   7  -5   7        8.17        8.51      1.79 o 
   8  -5   7        0.82        1.62      1.54 o 
  -9  -4   7        1.21        0.33      1.36 o 
  -8  -4   7       16.14       18.90      2.25 o 
  -7  -4   7        0.26        0.08      1.19 o 
  -6  -4   7       26.80       28.85      2.60 o 
  -5  -4   7       91.32       98.84      4.19 o 
  -4  -4   7      244.05      229.99      4.64 o 
  -3  -4   7       12.24       11.75      1.00 o 
  -2  -4   7       71.55       65.85      2.06 o 
  -1  -4   7       76.16       69.08      2.15 o 
   0  -4   7       74.34       66.14      2.00 o 
   1  -4   7      120.99      112.45      2.66 o 
   2  -4   7        0.97        2.05      0.90 o 
   3  -4   7      203.10      195.61      5.65 o 
   4  -4   7       57.56       56.40      3.11 o 
   5  -4   7       22.80       23.65      2.05 o 
   6  -4   7       47.94       51.47      3.01 o 
   7  -4   7        2.99        4.45      1.54 o 
   8  -4   7        0.08        0.00      1.44 o 
  -9  -3   7       12.07       13.77      2.15 o 
  -8  -3   7        0.18       -0.14      0.83 o 
  -7  -3   7      122.44      113.86      3.08 o 
  -6  -3   7      191.74      208.21      3.47 o 
  -5  -3   7      750.62      782.65      9.46 o 
  -4  -3   7      267.35      258.10      3.74 o 
  -3  -3   7      636.99      659.19      9.15 o 
  -2  -3   7       22.83       26.19      0.90 o 
  -1  -3   7      319.68      308.41      4.09 o 
   0  -3   7      107.32      120.55      3.20 o 
   1  -3   7      970.92      988.45     14.18 o 
   2  -3   7      171.72      196.46      3.70 o 
   3  -3   7      237.24      220.21      4.07 o 
   4  -3   7      293.03      269.88      7.99 o 
   5  -3   7       46.97       44.68      2.41 o 
   6  -3   7       12.16        9.90      1.67 o 
   7  -3   7       41.68       45.91      3.08 o 
   8  -3   7        1.46        0.18      1.41 o 
  -9  -2   7        7.18        3.66      1.10 o 
  -8  -2   7      153.61      141.45      3.59 o 
  -7  -2   7      112.89      130.87      3.24 o 
  -6  -2   7      129.03      115.29      2.67 o 
  -5  -2   7       80.59       90.34      1.94 o 
  -4  -2   7       12.48       14.32      1.75 o 
  -3  -2   7      564.42      535.36      6.51 o 
  -2  -2   7       28.25       31.12      0.93 o 
  -1  -2   7      439.81      462.12      4.68 o 
   0  -2   7      566.66      568.57      8.58 o 
   1  -2   7       60.48       65.57      1.78 o 
   2  -2   7      323.60      315.80      5.24 o 
   3  -2   7      814.88      786.64     20.17 o 
   4  -2   7        1.50        1.44      0.52 o 
   5  -2   7       89.93       91.38      2.39 o 
   6  -2   7       24.50       23.40      2.35 o 
   7  -2   7       92.20      106.16      4.60 o 
   8  -2   7        7.99        5.08      1.87 o 
  -9  -1   7       84.23       82.44      3.84 o 
  -8  -1   7        0.01       -0.95      0.80 o 
  -7  -1   7      209.27      202.77      4.20 o 
  -6  -1   7      238.93      244.35      3.72 o 
  -5  -1   7       12.36       13.26      1.09 o 
  -4  -1   7      429.91      418.96      5.34 o 
  -3  -1   7      103.41       93.32      1.71 o 
  -2  -1   7       32.48       40.30      1.03 o 
  -1  -1   7      515.60      509.13      5.05 o 
   0  -1   7      321.02      351.29      5.82 o 
   1  -1   7      721.75      731.57     10.63 o 
   2  -1   7      330.75      310.66      5.24 o 
   3  -1   7      100.88      107.80      3.25 o 
   4  -1   7      107.82       95.59      2.93 o 
   5  -1   7       12.91       13.50      1.06 o 
   6  -1   7      498.80      513.49     12.30 o 
   7  -1   7       10.07       10.76      1.97 o 
   8  -1   7      261.17      247.37      7.83 o 
  -9   0   7        0.22       -0.81      1.29 o 
  -8   0   7        0.14       -0.40      1.24 o 
  -7   0   7        0.06       -0.71      1.04 o 
  -6   0   7       58.61       57.33      2.70 o 
  -5   0   7        1.78        1.17      0.56 o 
  -4   0   7      245.70      240.57      4.11 o 
  -3   0   7        1.16        1.27      0.36 o 
  -2   0   7       58.87       57.75      1.22 o 
  -1   0   7        0.05        2.15      0.68 o 
   0   0   7     1010.65     1003.82     14.16 o 
   1   0   7        8.91       10.46      0.75 o 
   2   0   7      206.86      176.68      3.34 o 
   3   0   7        0.06       -0.15      0.42 o 
   4   0   7       56.95       62.91      1.88 o 
   5   0   7       22.61       22.01      1.32 o 
   6   0   7      209.68      197.67      4.14 o 
   7   0   7        1.06        0.56      1.36 o 
   8   0   7      220.72      217.00      7.28 o 
  -9   1   7       16.83       15.21      2.15 o 
  -8   1   7       27.53       27.94      2.43 o 
  -7   1   7      235.42      221.47      6.19 o 
  -6   1   7      155.94      155.08      4.70 o 
  -5   1   7        0.02       -0.44      0.48 o 
  -4   1   7      657.73      641.33      9.29 o 
  -3   1   7        2.70        2.79      0.51 o 
  -2   1   7       16.24       16.44      0.92 o 
  -1   1   7      264.94      264.43      6.39 o 
   0   1   7      116.63      135.14      3.97 o 
   1   1   7      281.33      289.43      6.99 o 
   2   1   7      570.04      569.82      8.57 o 
   3   1   7      154.59      157.05      3.42 o 
   4   1   7       35.70       29.64      1.64 o 
   5   1   7        2.90        2.36      0.68 o 
   6   1   7      280.76      279.33      5.29 o 
   7   1   7       98.80       96.87      4.27 o 
   8   1   7      345.23      320.61      9.29 o 
  -9   2   7       19.55       21.88      2.40 o 
  -8   2   7       44.24       48.74      2.96 o 
  -7   2   7       17.39       22.21      2.10 o 
  -6   2   7       37.67       35.19      2.33 o 
  -5   2   7        0.21        0.47      1.06 o 
  -4   2   7      188.91      180.75      3.45 o 
  -3   2   7      101.84       97.76      2.26 o 
  -2   2   7      100.52       92.19      2.16 o 
  -1   2   7      114.43      115.31      3.61 o 
   0   2   7        4.47        4.09      0.86 o 
   1   2   7      140.94      132.87      4.12 o 
   2   2   7      156.63      147.02      4.45 o 
   3   2   7      221.46      212.15      5.81 o 
   4   2   7        2.26        2.35      0.88 o 
   5   2   7       45.68       47.38      1.79 o 
   6   2   7       20.92       21.87      1.59 o 
   7   2   7       16.50       19.63      2.25 o 
   8   2   7       26.16       21.15      2.55 o 
  -8   3   7        8.77       10.21      1.79 o 
  -7   3   7      162.82      153.31      5.05 o 
  -6   3   7        0.09       -0.43      0.96 o 
  -5   3   7      453.97      412.67      6.82 o 
  -4   3   7      525.36      522.50      7.98 o 
  -3   3   7      423.67      428.33      6.74 o 
  -2   3   7      315.62      292.45      7.94 o 
  -1   3   7        0.06       -0.20      0.56 o 
   0   3   7        4.75       10.74      1.24 o 
   1   3   7      649.86      626.10     13.66 o 
   2   3   7        0.47        1.57      0.76 o 
   3   3   7       70.94       73.09      3.18 o 
   4   3   7      160.92      161.75      5.18 o 
   5   3   7        0.15        0.18      0.93 o 
   6   3   7       62.04       65.23      3.23 o 
  -8   4   7       47.98       53.61      3.21 o 
  -7   4   7        2.85        3.33      1.36 o 
  -6   4   7        2.10        1.11      1.11 o 
  -5   4   7      142.17      145.93      4.77 o 
  -4   4   7       28.10       31.03      1.46 o 
  -3   4   7      360.30      351.65      6.25 o 
  -2   4   7       46.93       48.61      2.43 o 
  -1   4   7      321.01      336.29      8.26 o 
   0   4   7      230.09      226.04      6.27 o 
   1   4   7       29.61       26.50      1.97 o 
   2   4   7      139.64      135.32      4.62 o 
   3   4   7       14.85       11.42      1.49 o 
   4   4   7      235.46      223.92      6.62 o 
   5   4   7        1.60        1.11      1.04 o 
   6   4   7       50.55       53.86      3.13 o 
   7   4   7       60.22       71.22      3.61 o 
  -7   5   7        5.69        8.19      1.72 o 
  -6   5   7       14.50       15.71      1.97 o 
  -5   5   7       13.12       15.03      1.87 o 
  -4   5   7       70.30       75.49      2.27 o 
  -3   5   7        0.88        1.47      1.45 o 
  -2   5   7      695.32      705.18     15.28 o 
  -1   5   7       37.19       37.14      2.35 o 
   0   5   7      231.94      242.74      6.82 o 
   1   5   7      165.97      166.90      5.36 o 
   2   5   7        2.39        5.68      1.24 o 
   3   5   7        8.78       12.51      1.64 o 
   4   5   7       44.61       34.11      2.48 o 
   5   5   7      124.79      112.58      4.57 o 
   6   5   7        1.04        3.01      1.34 o 
  -7   6   7        1.50        1.41      1.41 o 
  -6   6   7       67.56       76.75      3.79 o 
  -5   6   7       39.46       39.21      2.75 o 
  -4   6   7        2.24        0.89      0.69 o 
  -3   6   7       82.13       79.50      2.47 o 
  -2   6   7        8.27        7.28      1.31 o 
  -1   6   7       76.56       77.61      3.51 o 
   0   6   7       35.85       36.46      2.53 o 
   1   6   7        0.00       -0.03      0.91 o 
   2   6   7       90.85       89.87      3.97 o 
   3   6   7        3.97        4.32      1.29 o 
   4   6   7       85.90       81.76      3.92 o 
   5   6   7       35.31       34.46      2.75 o 
  -6   7   7       18.23       30.04      2.78 o 
  -5   7   7       14.05       11.67      2.07 o 
  -4   7   7        7.79       10.38      1.92 o 
  -3   7   7        3.84        3.23      0.93 o 
  -2   7   7       25.63       31.03      2.40 o 
  -1   7   7       59.07       62.51      3.28 o 
   0   7   7       88.59       99.24      4.24 o 
   1   7   7      132.23      125.06      4.90 o 
   2   7   7       67.82       62.51      3.46 o 
   3   7   7       39.85       39.67      2.88 o 
   4   7   7        0.01       -1.52      1.01 o 
  -4   8   7        2.27        6.24      1.87 o 
  -3   8   7      103.24      109.78      3.26 o 
  -2   8   7        0.75       -0.08      1.01 o 
  -1   8   7      137.17      145.42      5.41 o 
   0   8   7      109.14      105.20      4.57 o 
   1   8   7       75.38       83.15      4.12 o 
   2   8   7       45.77       42.29      3.03 o 
   3   8   7        9.16        9.22      1.82 o 
  -1   9   7        3.43        1.89      1.29 o 
  -1 -12   8        0.02        0.78      1.84 o 
   0 -12   8        0.12       -2.35      1.57 o 
   1 -12   8       29.17       31.30      3.73 o 
  -4 -11   8       11.88       11.52      2.45 o 
  -3 -11   8        2.81        0.91      1.72 o 
  -2 -11   8        6.06        9.37      2.22 o 
  -1 -11   8       40.39       36.96      3.28 o 
   0 -11   8       24.06       22.24      2.17 o 
   1 -11   8        0.15        1.53      1.13 o 
   2 -11   8       18.12       16.03      1.72 o 
   3 -11   8        0.76        2.68      1.59 o 
  -5 -10   8        1.46       -1.01      1.54 o 
  -4 -10   8       93.65       85.77      4.80 o 
  -3 -10   8        5.70        6.85      2.02 o 
  -2 -10   8      102.97      120.36      5.46 o 
  -1 -10   8        8.17        5.43      1.84 o 
   0 -10   8       13.89       17.83      1.59 o 
   1 -10   8       14.70       10.64      1.34 o 
   2 -10   8        5.76        4.95      1.82 o 
   3 -10   8        0.88       -0.88      1.44 o 
   4 -10   8        2.52        4.45      1.82 o 
   5 -10   8        5.55        5.79      2.05 o 
  -6  -9   8        8.68        8.21      2.12 o 
  -5  -9   8       30.25       31.78      3.18 o 
  -4  -9   8        8.87        9.63      2.12 o 
  -3  -9   8       48.16       41.86      3.31 o 
  -2  -9   8       18.30       17.05      2.40 o 
  -1  -9   8      193.75      181.83      4.19 o 
   0  -9   8        0.01       -1.00      0.91 o 
   1  -9   8      124.33      127.89      5.10 o 
   2  -9   8      185.73      167.66      5.91 o 
   3  -9   8      140.02      138.25      5.38 o 
   4  -9   8      306.28      323.14      9.24 o 
   5  -9   8       36.47       30.93      2.86 o 
   6  -9   8       36.85       41.33      3.23 o 
  -7  -8   8       19.93       27.72      3.03 o 
  -6  -8   8       48.59       53.49      3.87 o 
  -5  -8   8       50.88       57.55      3.84 o 
  -4  -8   8       80.83       67.63      3.99 o 
  -3  -8   8      240.73      193.98      6.82 o 
  -2  -8   8       68.13       55.73      3.61 o 
  -1  -8   8       23.43       29.60      1.98 o 
   0  -8   8        1.01        1.32      0.92 o 
   1  -8   8      153.11      153.00      5.51 o 
   2  -8   8       37.05       39.82      2.86 o 
   3  -8   8       16.24       20.84      2.25 o 
   4  -8   8       45.64       45.83      3.01 o 
   5  -8   8        4.41        4.78      1.67 o 
   6  -8   8       12.54       12.91      2.15 o 
  -7  -7   8        0.00        1.92      1.59 o 
  -6  -7   8        8.43       15.18      2.30 o 
  -5  -7   8       32.43       39.41      3.16 o 
  -4  -7   8       29.13       34.54      3.06 o 
  -3  -7   8       28.11       30.01      2.93 o 
  -2  -7   8        3.86        1.57      1.67 o 
  -1  -7   8      545.65      514.04      8.17 o 
   0  -7   8        4.47        3.63      1.25 o 
   1  -7   8        0.05        0.92      0.74 o 
   2  -7   8      126.98      129.34      5.09 o 
   3  -7   8        0.01       -0.04      0.60 o 
   4  -7   8       11.75       12.21      1.17 o 
   5  -7   8        4.56        5.03      1.59 o 
   6  -7   8        3.98        3.71      1.67 o 
   7  -7   8       18.63       20.92      2.48 o 
  -8  -6   8       21.38       25.11      2.83 o 
  -7  -6   8        6.37        4.72      1.72 o 
  -6  -6   8        5.75        6.80      1.77 o 
  -5  -6   8        0.53       -0.76      1.39 o 
  -4  -6   8       35.98       43.89      3.36 o 
  -3  -6   8      147.20      149.05      3.83 o 
  -2  -6   8      538.09      554.97      9.34 o 
  -1  -6   8       49.09       49.36      1.78 o 
   0  -6   8       94.49       94.98      2.31 o 
   1  -6   8      245.54      231.74      4.72 o 
   2  -6   8      503.02      503.40     15.10 o 
   3  -6   8       27.81       27.69      2.08 o 
   4  -6   8       39.57       39.47      1.76 o 
   5  -6   8       19.29       16.73      2.07 o 
   6  -6   8        9.48        6.19      1.69 o 
   7  -6   8       21.60       21.98      2.45 o 
  -8  -5   8       24.59       29.79      2.86 o 
  -7  -5   8        2.11        2.60      1.44 o 
  -6  -5   8      110.16      127.82      5.15 o 
  -5  -5   8       46.00       47.55      3.18 o 
  -4  -5   8       44.95       40.62      1.96 o 
  -3  -5   8       86.45       81.82      2.62 o 
  -2  -5   8        3.50        2.43      0.75 o 
  -1  -5   8       58.67       57.47      1.63 o 
   0  -5   8        0.30        1.02      0.64 o 
   1  -5   8        0.66        3.75      3.63 o 
   2  -5   8       10.41       10.77      1.00 o 
   3  -5   8       37.26       40.76      1.69 o 
   4  -5   8      419.97      421.00      7.18 o 
   5  -5   8      106.36       91.16      3.97 o 
   6  -5   8      189.88      186.30      6.22 o 
   7  -5   8        1.14        0.93      1.41 o 
   8  -5   8       26.08       24.20      2.68 o 
  -9  -4   8        6.93        5.20      1.74 o 
  -8  -4   8        0.44        2.10      1.41 o 
  -7  -4   8       10.11        5.48      1.62 o 
  -6  -4   8      101.12      111.09      4.65 o 
  -5  -4   8       11.47        9.89      1.13 o 
  -4  -4   8      199.08      194.58      4.24 o 
  -3  -4   8        0.55        0.10      0.57 o 
  -2  -4   8      249.75      245.02      4.77 o 
  -1  -4   8      120.42      115.41      2.25 o 
   0  -4   8      397.46      400.23      6.76 o 
   1  -4   8      290.15      302.48      5.41 o 
   2  -4   8       19.34       25.38      1.45 o 
   3  -4   8      227.64      223.96      4.34 o 
   4  -4   8        0.77        1.42      0.62 o 
   5  -4   8       55.77       57.82      2.01 o 
   6  -4   8      200.18      194.49      6.29 o 
   7  -4   8        7.99        9.52      1.87 o 
   8  -4   8        2.00        4.07      1.72 o 
  -9  -3   8       28.23       35.12      2.96 o 
  -8  -3   8       32.10       33.40      2.67 o 
  -7  -3   8      143.74      144.24      5.14 o 
  -6  -3   8       26.97       24.75      1.27 o 
  -5  -3   8        0.05        0.15      0.53 o 
  -4  -3   8       59.66       64.85      1.64 o 
  -3  -3   8        3.07        3.93      0.75 o 
  -2  -3   8        1.08        0.69      0.53 o 
  -1  -3   8      112.52      111.34      2.10 o 
   0  -3   8      241.19      225.49      4.28 o 
   1  -3   8      741.34      721.61     12.36 o 
   2  -3   8       17.37       16.05      1.10 o 
   3  -3   8       71.85       75.14      2.12 o 
   4  -3   8        2.69        3.34      0.68 o 
   5  -3   8        4.18        2.47      0.71 o 
   6  -3   8       77.57       78.88      3.79 o 
   7  -3   8        0.24       -0.45      1.34 o 
   8  -3   8        1.19        0.40      1.59 o 
  -9  -2   8       22.07       25.67      2.55 o 
  -8  -2   8       22.94       24.71      2.30 o 
  -7  -2   8       79.31       92.25      2.72 o 
  -6  -2   8       15.86       15.80      1.18 o 
  -5  -2   8        8.44        9.74      1.21 o 
  -4  -2   8      263.38      268.83      4.01 o 
  -3  -2   8      100.46      106.63      1.98 o 
  -2  -2   8      116.52      116.04      2.69 o 
  -1  -2   8       93.51       93.40      1.81 o 
   0  -2   8        9.45        7.78      1.59 o 
   1  -2   8      160.82      147.31      4.18 o 
   2  -2   8       73.39       68.60      1.96 o 
   3  -2   8      305.78      300.34      5.26 o 
   4  -2   8       28.02       29.89      2.07 o 
   5  -2   8       33.38       34.35      1.56 o 
   6  -2   8       44.00       40.90      2.86 o 
   7  -2   8       37.78       40.93      3.11 o 
   8  -2   8        1.48        0.58      1.82 o 
  -9  -1   8        0.01       -1.62      1.19 o 
  -8  -1   8       19.67       17.10      2.07 o 
  -7  -1   8      157.56      170.41      5.25 o 
  -6  -1   8       40.04       43.35      1.72 o 
  -5  -1   8        1.99        3.38      1.14 o 
  -4  -1   8      424.42      423.52      6.60 o 
  -3  -1   8       14.17       15.51      0.96 o 
  -2  -1   8      182.43      188.13      2.76 o 
  -1  -1   8       69.35       66.71      1.17 o 
   0  -1   8       58.31       49.42      1.88 o 
   1  -1   8      182.99      177.34      3.44 o 
   2  -1   8      195.26      201.13      3.80 o 
   3  -1   8       93.38       92.17      3.39 o 
   4  -1   8       10.26        8.16      0.87 o 
   5  -1   8       28.59       25.77      1.84 o 
   6  -1   8      163.64      170.06      5.73 o 
   7  -1   8       52.16       49.27      3.39 o 
   8  -1   8       70.40       70.64      4.35 o 
  -9   0   8        0.46        1.21      1.54 o 
  -8   0   8       50.56       53.61      3.11 o 
  -7   0   8        0.05        1.62      1.16 o 
  -6   0   8       43.43       45.12      2.50 o 
  -5   0   8        0.22       -0.62      0.50 o 
  -4   0   8       84.42       74.70      2.84 o 
  -3   0   8        0.12       -0.36      0.61 o 
  -2   0   8       89.12       73.79      1.84 o 
  -1   0   8        0.21        0.38      0.53 o 
   0   0   8       15.51       18.97      1.44 o 
   1   0   8        0.82        0.99      0.66 o 
   2   0   8       82.35       72.05      1.97 o 
   3   0   8        0.02        0.16      0.49 o 
   4   0   8      276.03      283.14      5.11 o 
   5   0   8        0.04        1.56      0.69 o 
   6   0   8       27.25       34.71      1.77 o 
   7   0   8       11.55       13.04      2.20 o 
   8   0   8      319.25      303.01      9.17 o 
  -8   1   8        1.34        1.69      1.29 o 
  -7   1   8        7.11        8.24      1.57 o 
  -6   1   8      107.82      112.91      3.97 o 
  -5   1   8        4.05        3.69      0.78 o 
  -4   1   8       59.90       60.19      1.81 o 
  -3   1   8       18.80       18.89      1.16 o 
  -2   1   8      262.29      255.53      4.36 o 
  -1   1   8        9.13        9.55      1.11 o 
   0   1   8      331.29      331.95      7.95 o 
   1   1   8       16.88       18.32      1.52 o 
   2   1   8       24.99       21.55      1.67 o 
   3   1   8       79.53       80.19      3.18 o 
   4   1   8        8.13        8.49      1.24 o 
   5   1   8       19.85       17.99      1.77 o 
   6   1   8       27.07       28.78      2.15 o 
   7   1   8       18.67       16.98      2.25 o 
  -8   2   8       14.87       20.31      2.22 o 
  -7   2   8        1.10        1.74      1.16 o 
  -6   2   8       34.08       28.98      2.17 o 
  -5   2   8      252.18      233.60      4.34 o 
  -4   2   8       14.83       10.10      0.93 o 
  -3   2   8      385.25      374.35      6.05 o 
  -2   2   8       21.99       22.02      1.21 o 
  -1   2   8      231.46      226.04      5.99 o 
   0   2   8       24.87       24.18      1.72 o 
   1   2   8       23.48       22.41      1.72 o 
   2   2   8       28.36       30.75      2.02 o 
   3   2   8       82.12       73.04      3.13 o 
   4   2   8        0.39       -0.13      0.81 o 
   5   2   8       78.82       83.53      3.54 o 
   6   2   8        0.27       -0.08      0.93 o 
  -8   3   8        0.62        2.98      1.47 o 
  -7   3   8       23.68       22.84      2.15 o 
  -6   3   8       16.43       14.63      1.74 o 
  -5   3   8      140.35      141.65      3.16 o 
  -4   3   8       24.53       28.52      1.67 o 
  -3   3   8       80.74       77.55      4.11 o 
  -2   3   8       17.16       14.79      1.08 o 
  -1   3   8        0.43       -0.03      0.76 o 
   0   3   8       80.22       82.39      3.31 o 
   1   3   8      140.46      144.11      4.67 o 
   2   3   8        9.18        7.43      1.21 o 
   3   3   8      104.12      102.78      3.94 o 
   4   3   8       11.52       10.28      1.49 o 
   5   3   8       63.19       63.49      3.18 o 
   6   3   8        8.60        7.83      1.52 o 
  -7   4   8        8.13        5.33      1.49 o 
  -6   4   8       73.46       79.53      3.61 o 
  -5   4   8        7.07        7.91      1.54 o 
  -4   4   8        7.05        7.44      1.05 o 
  -3   4   8      287.79      275.38      5.04 o 
  -2   4   8       73.52       69.04      2.18 o 
  -1   4   8      109.02      113.49      4.07 o 
   0   4   8        2.82        2.00      0.99 o 
   1   4   8      123.02      123.29      4.45 o 
   2   4   8       67.67       72.38      3.36 o 
   3   4   8        9.43       14.81      1.72 o 
   4   4   8       79.63       71.05      3.51 o 
   5   4   8       71.68       70.59      3.56 o 
   6   4   8       66.98       65.84      3.51 o 
  -7   5   8        5.23        4.42      1.54 o 
  -6   5   8       10.39       15.64      2.02 o 
  -5   5   8        4.27        6.19      1.57 o 
  -4   5   8       26.13       24.23      1.42 o 
  -3   5   8       11.54       12.34      1.12 o 
  -2   5   8       45.23       48.41      2.65 o 
  -1   5   8       17.08       16.65      1.79 o 
   0   5   8      257.47      270.85      7.57 o 
   1   5   8        5.24        4.55      1.24 o 
   2   5   8       55.93       59.25      3.21 o 
   3   5   8        0.73        0.73      1.01 o 
   4   5   8       33.11       31.93      2.60 o 
   5   5   8        0.41        0.25      1.09 o 
  -6   6   8        2.13       -1.67      1.11 o 
  -5   6   8        0.83        1.36      1.34 o 
  -4   6   8       54.02       54.51      2.97 o 
  -3   6   8       16.77       21.36      1.88 o 
  -2   6   8        0.98        1.11      0.99 o 
  -1   6   8      119.99      113.59      4.45 o 
   0   6   8      273.15      284.03      8.08 o 
   1   6   8      163.61      161.49      5.68 o 
   2   6   8      168.48      162.30      5.76 o 
   3   6   8       29.73       29.81      2.58 o 
   4   6   8      134.60      138.32      5.43 o 
  -4   7   8        3.00        0.68      1.47 o 
  -3   7   8        2.03        2.05      0.89 o 
  -2   7   8       16.48       19.76      2.07 o 
  -1   7   8        0.17        0.33      1.06 o 
   0   7   8       43.76       46.97      3.08 o 
   1   7   8        0.54        1.52      1.26 o 
   2   7   8       44.35       46.72      3.18 o 
   3   7   8       23.78       21.22      2.35 o 
  -2   8   8       24.52       23.98      2.45 o 
  -1   8   8        6.53        5.63      1.57 o 
   0   8   8        0.02        0.78      1.16 o 
  -3 -11   9       21.27       22.89      2.96 o 
  -2 -11   9        8.21        7.71      2.27 o 
  -1 -11   9       16.94       21.63      2.80 o 
   0 -11   9        1.13        1.43      1.18 o 
   1 -11   9       12.92        7.51      1.37 o 
   2 -11   9        0.08       -0.32      0.84 o 
  -4 -10   9        0.55       -0.81      1.54 o 
  -3 -10   9       17.23       14.78      2.50 o 
  -2 -10   9      103.94       98.25      5.05 o 
  -1 -10   9        3.55        2.27      1.82 o 
   0 -10   9      182.27      182.11      6.80 o 
   1 -10   9        2.08        4.09      1.19 o 
   2 -10   9      105.56      107.45      4.95 o 
   3 -10   9       35.50       31.13      2.98 o 
   4 -10   9        0.00       -0.93      1.69 o 
  -6  -9   9       17.59       17.99      2.78 o 
  -5  -9   9        1.32        1.69      1.69 o 
  -4  -9   9       22.21       26.07      2.98 o 
  -3  -9   9       39.81       40.25      3.41 o 
  -2  -9   9        0.23        0.30      1.54 o 
  -1  -9   9       36.72       36.48      3.21 o 
   0  -9   9       11.83       10.17      1.36 o 
   1  -9   9       32.03       32.71      1.58 o 
   2  -9   9       11.37        9.73      1.97 o 
   3  -9   9       72.92       76.91      4.12 o 
   4  -9   9      159.80      161.95      6.19 o 
   5  -9   9       24.52       30.52      3.08 o 
  -6  -8   9        1.11        0.45      1.67 o 
  -5  -8   9       34.64       33.65      3.21 o 
  -4  -8   9        0.10        1.39      1.57 o 
  -3  -8   9        3.16        6.47      1.92 o 
  -2  -8   9        0.01        1.92      1.67 o 
  -1  -8   9       19.34       20.80      2.70 o 
   0  -8   9       21.53       23.19      3.37 o 
   1  -8   9       76.61       72.03      3.82 o 
   2  -8   9       16.40       17.81      2.22 o 
   3  -8   9       74.45       76.40      3.94 o 
   4  -8   9        9.33       10.51      2.02 o 
   5  -8   9      238.46      247.32      7.83 o 
   6  -8   9      126.24      113.44      5.10 o 
  -7  -7   9       22.37       20.49      2.70 o 
  -6  -7   9       37.19       46.01      3.54 o 
  -5  -7   9       19.12       18.54      2.50 o 
  -4  -7   9        7.80        7.78      2.02 o 
  -3  -7   9      452.55      424.87     11.44 o 
  -2  -7   9       12.28        9.91      1.32 o 
  -1  -7   9      677.56      677.03      8.62 o 
   0  -7   9        7.70        5.84      1.05 o 
   1  -7   9      350.73      360.35      6.81 o 
   2  -7   9        8.52        9.78      1.16 o 
   3  -7   9       11.84       14.17      1.30 o 
   4  -7   9        0.66        0.33      0.70 o 
   5  -7   9       46.50       47.60      3.18 o 
   6  -7   9        1.00        1.64      1.54 o 
  -7  -6   9       11.51       13.16      2.25 o 
  -6  -6   9        5.60        7.86      1.97 o 
  -5  -6   9       60.12       57.10      3.64 o 
  -4  -6   9      138.07      128.45      5.30 o 
  -3  -6   9       18.03       17.64      2.64 o 
  -2  -6   9      288.75      311.82      6.21 o 
  -1  -6   9      191.37      189.76      3.39 o 
   0  -6   9        0.88        0.74      1.53 o 
   1  -6   9        2.44        3.53      0.91 o 
   2  -6   9       57.58       57.36      2.16 o 
   3  -6   9       33.21       35.06      1.73 o 
   4  -6   9        2.00        2.09      0.78 o 
   5  -6   9       57.15       60.74      3.46 o 
   6  -6   9        2.33        2.68      1.57 o 
   7  -6   9       32.26       31.08      2.93 o 
  -8  -5   9        1.40        4.95      1.72 o 
  -7  -5   9        0.11        0.63      1.39 o 
  -6  -5   9       46.64       49.47      3.36 o 
  -5  -5   9        2.02        1.32      0.84 o 
  -4  -5   9      155.90      174.69      4.23 o 
  -3  -5   9       30.87       29.01      1.78 o 
  -2  -5   9      578.04      565.57     12.41 o 
  -1  -5   9       64.16       68.20      1.86 o 
   0  -5   9        8.15       10.79      1.11 o 
   1  -5   9      134.63      131.73      3.28 o 
   2  -5   9        0.11        0.68      1.10 o 
   3  -5   9        8.00        9.63      1.02 o 
   4  -5   9        0.80        1.47      1.69 o 
   5  -5   9      139.28      136.89      5.13 o 
   6  -5   9       43.90       54.25      3.41 o 
   7  -5   9       17.26       16.62      2.30 o 
  -8  -4   9       31.98       38.58      3.03 o 
  -7  -4   9       14.84       20.57      2.30 o 
  -6  -4   9        0.18       -0.48      0.69 o 
  -5  -4   9       84.59       87.93      2.81 o 
  -4  -4   9        1.59        1.74      0.84 o 
  -3  -4   9      175.04      172.52      3.95 o 
  -2  -4   9       32.36       30.75      1.69 o 
  -1  -4   9      293.58      300.83      7.32 o 
   0  -4   9      330.49      320.00      5.84 o 
   1  -4   9       48.59       46.36      1.82 o 
   2  -4   9      141.22      139.99      3.28 o 
   3  -4   9        0.00        0.06      0.69 o 
   4  -4   9      240.60      237.54      4.75 o 
   5  -4   9        0.74        0.00      0.65 o 
   6  -4   9       56.58       58.74      3.49 o 
   7  -4   9       23.44       27.44      2.78 o 
  -8  -3   9        5.15        3.97      1.47 o 
  -7  -3   9      103.98      110.23      4.09 o 
  -6  -3   9        0.16       -0.36      0.70 o 
  -5  -3   9      358.98      328.37      7.98 o 
  -4  -3   9      429.50      442.05      7.56 o 
  -3  -3   9      510.67      506.23      8.33 o 
  -2  -3   9      497.96      493.85      8.11 o 
  -1  -3   9       26.02       26.43      1.66 o 
   0  -3   9      151.70      144.20      6.68 o 
   1  -3   9      276.17      259.50      5.43 o 
   2  -3   9        3.71        6.63      1.24 o 
   3  -3   9      130.00      134.89      3.14 o 
   4  -3   9      138.94      136.53      3.22 o 
   5  -3   9        1.69        0.44      0.66 o 
   6  -3   9        2.43        2.68      1.52 o 
   7  -3   9        0.17       -1.92      1.34 o 
  -8  -2   9        2.17        3.61      1.44 o 
  -7  -2   9        3.29        5.36      1.36 o 
  -6  -2   9       40.11       37.17      1.70 o 
  -5  -2   9      286.16      265.70      7.25 o 
  -4  -2   9       59.64       50.46      2.63 o 
  -3  -2   9      165.69      164.68      5.03 o 
  -2  -2   9        2.64        4.70      0.99 o 
  -1  -2   9      199.04      199.51      3.03 o 
   0  -2   9       12.70       10.65      0.96 o 
   1  -2   9       35.37       32.53      1.46 o 
   2  -2   9       21.44       20.07      1.25 o 
   3  -2   9       76.65       64.08      2.04 o 
   4  -2   9        0.62       -0.07      0.56 o 
   5  -2   9       93.45      100.26      2.75 o 
   6  -2   9        4.01        2.53      1.49 o 
   7  -2   9       14.56       13.09      2.22 o 
  -8  -1   9       25.96       26.35      2.60 o 
  -7  -1   9        0.73       -1.31      1.01 o 
  -6  -1   9       36.03       38.29      1.69 o 
  -5  -1   9       24.72       23.90      1.36 o 
  -4  -1   9        0.73       -0.19      0.53 o 
  -3  -1   9        0.04        3.31      0.93 o 
  -2  -1   9       46.52       43.25      2.25 o 
  -1  -1   9        0.75        0.18      0.63 o 
   0  -1   9      370.62      386.44      9.14 o 
   1  -1   9        4.34        3.49      0.86 o 
   2  -1   9      195.42      213.19      5.86 o 
   3  -1   9       42.00       37.55      1.57 o 
   4  -1   9       46.21       48.68      1.85 o 
   5  -1   9        7.62        8.80      1.02 o 
   6  -1   9       27.81       30.29      2.70 o 
   7  -1   9        0.49       -0.73      1.54 o 
  -8   0   9       94.20      121.62      4.65 o 
  -7   0   9        0.00       -1.01      1.06 o 
  -6   0   9       72.07       76.17      3.21 o 
  -5   0   9        1.15        0.80      0.75 o 
  -4   0   9      105.78      104.57      2.51 o 
  -3   0   9        2.47        1.49      0.58 o 
  -2   0   9       86.45       81.83      2.05 o 
  -1   0   9        3.47        2.37      0.81 o 
   0   0   9       55.21       53.89      2.50 o 
   1   0   9        6.03        6.34      1.06 o 
   2   0   9      279.67      272.26      7.09 o 
   3   0   9        3.47       13.72      1.52 o 
   4   0   9       18.51       25.16      1.97 o 
   5   0   9        2.70        2.73      1.06 o 
   6   0   9      148.51      153.26      5.05 o 
  -8   1   9       62.57       59.80      3.34 o 
  -7   1   9        0.03       -0.78      1.09 o 
  -6   1   9        2.66        2.88      1.14 o 
  -5   1   9        0.11       -0.48      0.55 o 
  -4   1   9        8.59        8.50      0.92 o 
  -3   1   9        0.82        0.30      1.21 o 
  -2   1   9       11.65       12.14      0.99 o 
  -1   1   9        2.34        2.26      0.63 o 
   0   1   9      257.80      260.34      6.84 o 
   1   1   9        6.99        4.27      1.01 o 
   2   1   9      191.75      202.04      5.86 o 
   3   1   9        3.53        4.27      1.06 o 
   4   1   9       70.85       71.30      3.23 o 
   5   1   9       38.17       41.89      2.60 o 
   6   1   9       21.39       21.20      2.10 o 
  -7   2   9        1.84        6.29      1.49 o 
  -6   2   9        1.68        2.60      1.24 o 
  -5   2   9        0.49        0.94      0.64 o 
  -4   2   9        0.11       -0.47      0.59 o 
  -3   2   9      390.22      382.08      6.28 o 
  -2   2   9      401.22      397.02      6.47 o 
  -1   2   9     1028.87     1025.97     21.18 o 
   0   2   9        2.72        3.87      1.06 o 
   1   2   9      113.70      109.50      3.99 o 
   2   2   9       20.90       18.52      1.74 o 
   3   2   9       49.77       50.53      2.73 o 
   4   2   9       43.85       38.61      2.50 o 
   5   2   9        1.41        1.79      1.11 o 
   6   2   9        4.59        5.23      1.36 o 
  -7   3   9       32.39       27.64      2.38 o 
  -6   3   9        2.13        1.01      1.11 o 
  -5   3   9       12.69       20.40      1.32 o 
  -4   3   9        8.31        8.28      0.96 o 
  -3   3   9       11.82        8.86      0.96 o 
  -2   3   9      105.71      112.68      4.09 o 
  -1   3   9      370.75      370.35      9.17 o 
   0   3   9      201.47      193.28      5.81 o 
   1   3   9      103.09      106.34      4.04 o 
   2   3   9       27.88       29.08      2.17 o 
   3   3   9       26.08       25.47      2.12 o 
   4   3   9      121.33      116.02      4.52 o 
   5   3   9       95.62      100.28      4.27 o 
   6   3   9       24.89       23.67      2.30 o 
  -6   4   9        4.03        1.69      1.29 o 
  -5   4   9        1.19        1.79      1.26 o 
  -4   4   9       74.81       75.45      2.36 o 
  -3   4   9        5.42        3.67      0.85 o 
  -2   4   9       53.22       55.11      2.02 o 
  -1   4   9        0.25       -0.81      0.81 o 
   0   4   9       25.88       25.69      2.17 o 
   1   4   9        6.98        7.30      1.41 o 
   2   4   9       26.56       25.34      2.20 o 
   3   4   9       10.23       11.45      1.62 o 
   4   4   9       27.35       26.33      2.35 o 
   5   4   9        7.48       10.13      1.72 o 
  -5   5   9        0.67       -0.96      1.11 o 
  -4   5   9       18.32       21.46      1.46 o 
  -3   5   9        0.74        0.99      0.74 o 
  -2   5   9       35.47       37.92      1.79 o 
  -1   5   9        1.87        1.36      1.01 o 
   0   5   9        2.64        1.26      1.06 o 
   1   5   9       64.70       63.37      3.34 o 
   2   5   9        9.89       10.18      1.67 o 
   3   5   9        2.05        2.50      1.29 o 
   4   5   9       36.65       41.81      3.01 o 
  -4   6   9       24.03       24.72      1.63 o 
  -3   6   9        0.93        1.12      1.21 o 
  -2   6   9       93.87      103.33      4.38 o 
  -1   6   9        7.01        7.33      1.44 o 
   0   6   9       22.99       25.06      2.43 o 
   1   6   9       69.25       72.84      3.82 o 
   2   6   9        0.04        2.43      1.34 o 
   3   6   9        1.29        2.25      1.36 o 
  -1   7   9       12.48        8.97      1.67 o 
   0   7   9       12.01       15.36      2.05 o 
  -3 -10  10       11.20       16.14      2.65 o 
  -2 -10  10        6.54        8.82      2.32 o 
  -1 -10  10        0.25       -1.84      1.67 o 
   0 -10  10       25.74       24.43      1.91 o 
   1 -10  10        5.70        7.49      1.39 o 
   2 -10  10       67.73       73.49      4.24 o 
   3 -10  10        0.33        0.13      1.67 o 
  -5  -9  10       15.80       12.58      2.53 o 
  -4  -9  10        9.17        6.59      2.25 o 
  -3  -9  10        4.66        5.84      2.05 o 
  -2  -9  10       53.95       44.62      3.61 o 
  -1  -9  10        4.81        7.93      2.20 o 
   0  -9  10       11.05       13.52      1.73 o 
   1  -9  10        5.10        9.50      1.58 o 
   2  -9  10       10.49        7.60      2.00 o 
   3  -9  10        8.76        6.75      2.02 o 
   4  -9  10       18.33       20.52      2.78 o 
  -5  -8  10       47.97       46.19      3.74 o 
  -4  -8  10       14.14       12.56      2.50 o 
  -3  -8  10      157.79      182.41      6.90 o 
  -2  -8  10        0.25        0.63      1.67 o 
  -1  -8  10        1.13       -0.60      0.95 o 
   0  -8  10        3.18        2.23      0.84 o 
   1  -8  10        7.65        8.68      1.23 o 
   2  -8  10        3.58        2.83      0.97 o 
   3  -8  10        1.91        0.01      0.78 o 
   4  -8  10        7.27        6.80      1.97 o 
   5  -8  10      129.24      130.77      5.51 o 
  -6  -7  10        6.41        9.15      2.17 o 
  -5  -7  10       54.50       50.93      3.71 o 
  -4  -7  10        0.46        0.23      1.59 o 
  -3  -7  10        2.51        1.13      0.91 o 
  -2  -7  10       20.11       18.51      1.61 o 
  -1  -7  10        2.12        1.32      0.77 o 
   0  -7  10       31.08       35.73      2.18 o 
   1  -7  10        7.85        7.95      1.18 o 
   2  -7  10       10.06        9.26      1.91 o 
   3  -7  10      177.25      184.31      4.42 o 
   4  -7  10        1.85        2.11      0.90 o 
   5  -7  10       26.26       27.51      2.81 o 
  -7  -6  10        9.06       16.14      2.43 o 
  -6  -6  10       66.44       78.55      4.37 o 
  -5  -6  10       51.70       52.63      3.59 o 
  -4  -6  10        3.80        1.76      0.95 o 
  -3  -6  10      124.29      113.58      3.44 o 
  -2  -6  10       23.60       22.73      1.68 o 
  -1  -6  10       36.41       33.44      1.55 o 
   0  -6  10       70.82       68.31      2.01 o 
   1  -6  10        3.44        4.54      0.97 o 
   2  -6  10       72.62       76.30      3.11 o 
   3  -6  10        1.91        1.88      1.79 o 
   4  -6  10       38.71       38.43      1.93 o 
   5  -6  10       61.38       60.33      3.59 o 
   6  -6  10        2.81        3.11      1.79 o 
  -7  -5  10        1.29        1.59      1.49 o 
  -6  -5  10       13.09       14.91      2.15 o 
  -5  -5  10       12.92       14.57      1.41 o 
  -4  -5  10       29.36       29.05      1.82 o 
  -3  -5  10        3.13        2.04      1.07 o 
  -2  -5  10      304.86      325.86      7.04 o 
  -1  -5  10        0.00       -1.14      0.84 o 
   0  -5  10      517.60      527.23      6.88 o 
   1  -5  10       35.39       34.32      1.76 o 
   2  -5  10        0.42        1.21      1.10 o 
   3  -5  10       18.02       18.24      1.40 o 
   4  -5  10       40.22       35.07      1.80 o 
   5  -5  10       40.80       34.92      2.91 o 
   6  -5  10        5.43        6.01      1.89 o 
  -6  -4  10       61.48       65.36      3.54 o 
  -5  -4  10       17.15       16.70      1.92 o 
  -4  -4  10        0.72        0.58      0.75 o 
  -3  -4  10      260.17      264.51      5.34 o 
  -2  -4  10      145.04      144.28      4.02 o 
  -1  -4  10       71.58       73.30      1.92 o 
   0  -4  10        7.04        6.67      0.85 o 
   1  -4  10       75.56       73.94      2.40 o 
   2  -4  10      126.97      123.66      3.19 o 
   3  -4  10       33.80       40.15      1.83 o 
   4  -4  10       46.60       44.91      1.95 o 
   5  -4  10       39.05       34.57      1.86 o 
   6  -4  10      121.29      120.01      5.10 o 
  -6  -3  10        0.00       -0.43      0.93 o 
  -5  -3  10       16.33       20.19      2.00 o 
  -4  -3  10       22.23       23.22      2.07 o 
  -3  -3  10        6.89        5.91      1.29 o 
  -2  -3  10        0.27        0.83      1.01 o 
  -1  -3  10       99.63      100.88      3.97 o 
   0  -3  10        0.01       -0.88      0.62 o 
   1  -3  10      101.97       97.43      2.71 o 
   2  -3  10       49.52       50.39      2.53 o 
   3  -3  10       49.62       50.43      4.66 o 
   4  -3  10       37.43       37.15      1.79 o 
   5  -3  10      150.69      167.41      4.40 o 
   6  -3  10        4.82        2.17      1.64 o 
  -6  -2  10        2.68        2.93      1.14 o 
  -5  -2  10        2.35        0.08      0.91 o 
  -4  -2  10        2.26        4.12      1.14 o 
  -3  -2  10      329.47      330.13      8.48 o 
  -2  -2  10      475.61      460.14     10.81 o 
  -1  -2  10     1293.97     1308.89     26.49 o 
   0  -2  10       57.41       59.55      2.83 o 
   1  -2  10      112.34      114.15      4.04 o 
   2  -2  10       14.11       11.77      1.41 o 
   3  -2  10       60.12       70.36      3.13 o 
   4  -2  10        3.84        4.60      0.88 o 
   5  -2  10        0.18       -0.39      0.69 o 
   6  -2  10        0.34        0.76      1.52 o 
  -7  -1  10       12.51       14.48      1.89 o 
  -6  -1  10        0.02        0.10      0.93 o 
  -5  -1  10       16.42       21.25      1.92 o 
  -4  -1  10        0.02       -0.38      0.76 o 
  -3  -1  10       54.54       59.63      2.83 o 
  -2  -1  10        3.49        4.35      1.09 o 
  -1  -1  10        0.08        1.09      0.86 o 
   0  -1  10      106.08      106.29      3.89 o 
   1  -1  10       64.71       64.80      3.03 o 
   2  -1  10       78.26       80.92      3.41 o 
   3  -1  10        0.49        0.40      0.76 o 
   4  -1  10        3.42        4.65      1.21 o 
   5  -1  10       74.20       82.26      3.59 o 
  -7   0  10        0.16       -1.14      1.11 o 
  -6   0  10      112.44      116.65      4.14 o 
  -5   0  10        0.03       -0.46      0.61 o 
  -4   0  10        5.05        7.86      1.26 o 
  -3   0  10        0.07        0.20      0.78 o 
  -2   0  10       12.28       10.13      1.39 o 
  -1   0  10        0.70        0.05      0.76 o 
   0   0  10       15.21       16.35      1.64 o 
   1   0  10        6.66        7.50      1.24 o 
   2   0  10      277.89      258.58      7.07 o 
   3   0  10        0.01        0.40      0.83 o 
   4   0  10      208.65      209.85      6.29 o 
   5   0  10        0.73        1.21      1.06 o 
   6   0  10       24.84       28.95      2.35 o 
  -7   1  10        0.05       -1.44      1.19 o 
  -6   1  10        3.11        0.83      1.14 o 
  -5   1  10       44.57       45.35      1.80 o 
  -4   1  10        0.05       -0.46      0.59 o 
  -3   1  10      105.79      110.79      4.02 o 
  -2   1  10       53.24       53.89      2.73 o 
  -1   1  10       10.91       10.71      1.47 o 
   0   1  10      169.12      165.61      5.20 o 
   1   1  10       57.00       61.60      3.01 o 
   2   1  10       30.38       35.80      2.38 o 
   3   1  10        4.70        6.37      1.34 o 
   4   1  10        1.66       -0.38      0.96 o 
   5   1  10       65.37       60.89      3.26 o 
  -6   2  10        0.01       -0.28      1.14 o 
  -5   2  10       20.38       17.13      1.91 o 
  -4   2  10      158.92      152.10      3.44 o 
  -3   2  10       31.03       27.57      1.45 o 
  -2   2  10       58.70       62.12      2.05 o 
  -1   2  10        6.20        4.52      1.19 o 
   0   2  10        1.44       -0.45      0.86 o 
   1   2  10       32.58       32.47      2.30 o 
   2   2  10       15.07       13.14      1.67 o 
   3   2  10       96.96      104.98      4.19 o 
   4   2  10       20.61       23.17      2.17 o 
   5   2  10      101.05       97.50      4.24 o 
  -6   3  10        0.26        0.66      1.21 o 
  -5   3  10       28.81       31.33      2.43 o 
  -4   3  10       33.59       27.71      1.53 o 
  -3   3  10       60.75       67.49      2.21 o 
  -2   3  10       17.29       20.10      1.36 o 
  -1   3  10       28.22       30.67      2.27 o 
   0   3  10        2.25        2.60      1.11 o 
   1   3  10        3.07        6.09      1.34 o 
   2   3  10        7.65        5.10      1.29 o 
   3   3  10        8.07        9.17      1.57 o 
   4   3  10        4.01        3.74      1.31 o 
  -5   4  10        3.13        1.59      1.34 o 
  -4   4  10       12.12       12.75      1.22 o 
  -3   4  10       10.24        7.33      1.96 o 
  -2   4  10       13.63       13.17      1.22 o 
  -1   4  10        0.04        0.96      1.01 o 
   0   4  10       37.83       30.39      2.40 o 
   1   4  10        2.07        1.31      1.09 o 
   2   4  10        0.03       -0.25      0.93 o 
   3   4  10       64.16       62.25      3.44 o 
  -4   5  10       26.23       27.55      1.68 o 
  -3   5  10        3.40        3.27      2.05 o 
  -2   5  10       18.26       20.79      1.53 o 
  -1   5  10        2.35        2.60      1.19 o 
   0   5  10       59.35       61.09      3.39 o 
   1   5  10        1.25        0.78      1.11 o 
   2   5  10       26.61       22.69      2.32 o 
   0 -10  11       31.17       34.02      2.22 o 
  -3  -9  11       38.65       43.28      3.76 o 
  -2  -9  11       46.78       47.68      3.89 o 
  -1  -9  11        1.87        1.64      1.89 o 
   0  -9  11       23.83       20.97      2.36 o 
   1  -9  11       10.68       12.80      1.54 o 
   2  -9  11        0.18       -1.01      1.59 o 
  -4  -8  11        2.28        2.25      1.89 o 
  -3  -8  11      109.00      112.43      5.43 o 
  -2  -8  11        4.55        3.99      2.05 o 
  -1  -8  11       94.78      102.61      3.52 o 
   0  -8  11      106.79       98.00      2.64 o 
   1  -8  11       71.02       70.44      2.22 o 
   2  -8  11       43.30       40.74      2.24 o 
   3  -8  11       17.21       15.95      1.58 o 
  -5  -7  11        3.43        5.26      2.00 o 
  -4  -7  11        0.19       -1.31      1.52 o 
  -3  -7  11        1.16        5.19      4.83 o 
  -2  -7  11        8.84       15.13      2.54 o 
  -1  -7  11       16.74       14.44      1.27 o 
   0  -7  11       51.88       56.78      2.01 o 
   1  -7  11      110.34      111.04      3.43 o 
   2  -7  11       35.44       34.28      1.99 o 
   3  -7  11       16.93       17.39      1.57 o 
   4  -7  11        0.91        1.84      1.25 o 
  -6  -6  11        6.53        4.22      1.77 o 
  -5  -6  11        0.68        0.40      0.87 o 
  -4  -6  11       51.20       55.21      3.16 o 
  -3  -6  11       19.96       24.13      2.38 o 
  -2  -6  11        2.78        0.18      0.91 o 
  -1  -6  11      172.34      177.66      3.43 o 
   0  -6  11      295.35      293.96      4.68 o 
   1  -6  11      134.46      136.56      3.74 o 
   2  -6  11      168.31      169.89      4.23 o 
   3  -6  11       28.40       30.28      1.86 o 
   4  -6  11      114.28      115.52      3.41 o 
   5  -6  11       24.21       26.33      2.78 o 
  -6  -5  11        2.62        3.82      1.41 o 
  -5  -5  11        0.69        0.83      1.16 o 
  -4  -5  11       46.29       46.39      3.06 o 
  -3  -5  11       15.47       16.59      1.46 o 
  -2  -5  11       17.24       19.98      2.79 o 
  -1  -5  11       42.12       42.59      2.17 o 
   0  -5  11       28.98       27.30      1.61 o 
   1  -5  11      115.13      122.38      3.40 o 
   2  -5  11       59.75       64.97      2.43 o 
   3  -5  11        6.41        6.03      2.73 o 
   4  -5  11        0.81        0.28      0.75 o 
   5  -5  11        7.90        6.39      1.92 o 
  -6  -4  11       16.35       12.48      1.92 o 
  -5  -4  11        5.61        6.27      1.44 o 
  -4  -4  11       65.49       69.40      3.59 o 
  -3  -4  11        2.29        0.63      0.96 o 
  -2  -4  11       20.08       19.40      2.02 o 
  -1  -4  11        9.54        6.09      1.34 o 
   0  -4  11        7.50        6.92      1.39 o 
   1  -4  11        0.12       -0.23      0.68 o 
   2  -4  11       37.59       37.31      1.87 o 
   3  -4  11        7.37        9.57      1.17 o 
   4  -4  11       39.78       40.94      2.02 o 
   5  -4  11        0.66       -0.56      1.52 o 
  -6  -3  11        0.58        0.83      1.06 o 
  -5  -3  11       13.22       18.57      2.02 o 
  -4  -3  11       18.56       14.07      1.82 o 
  -3  -3  11        1.44        4.04      1.21 o 
  -2  -3  11       12.48       10.54      1.57 o 
  -1  -3  11      115.60      118.34      4.45 o 
   1  -3  11      161.67      158.08      5.25 o 
   2  -3  11        1.91        1.39      0.93 o 
   3  -3  11        0.85        0.56      0.91 o 
   4  -3  11       46.82       42.50      2.73 o 
   5  -3  11      100.65      105.15      4.29 o 
  -6  -2  11        0.27        1.44      1.06 o 
  -5  -2  11       28.18       22.81      2.17 o 
  -4  -2  11      109.69      105.38      4.24 o 
  -3  -2  11       20.81       19.68      1.97 o 
  -2  -2  11       74.54       69.45      3.28 o 
  -1  -2  11       46.36       47.80      2.75 o 
   0  -2  11       22.21       24.99      2.05 o 
   1  -2  11       68.45       64.15      3.11 o 
   2  -2  11        6.42        7.50      1.34 o 
   3  -2  11       84.42       87.57      3.74 o 
   4  -2  11       18.89       19.66      2.02 o 
   5  -2  11      116.66      110.59      4.37 o 
  -5  -1  11       33.15       31.23      2.38 o 
  -4  -1  11        0.14       -0.66      0.86 o 
  -3  -1  11      193.50      179.71      5.63 o 
  -2  -1  11      108.94      113.01      4.19 o 
  -1  -1  11       38.81       36.94      2.38 o 
   0  -1  11      119.68      110.59      4.17 o 
   1  -1  11       66.87       67.48      3.21 o 
   2  -1  11       87.03      101.56      4.09 o 
   3  -1  11       26.14       30.85      2.38 o 
   4  -1  11        8.71        7.91      1.57 o 
   5  -1  11       40.17       42.12      2.81 o 
  -5   0  11        0.45        0.23      0.96 o 
  -4   0  11       76.70       77.64      3.46 o 
  -3   0  11        0.37        1.72      1.04 o 
  -2   0  11       63.67       58.36      2.96 o 
  -1   0  11        0.88        0.20      0.91 o 
   0   0  11        1.76        0.61      0.91 o 
   1   0  11        1.56        2.40      1.06 o 
   2   0  11       16.29       15.94      1.77 o 
   3   0  11        1.09        0.48      0.99 o 
   4   0  11       58.26       61.85      3.28 o 
   5   0  11        0.48        1.31      1.14 o 
  -5   1  11       10.30       10.21      1.52 o 
  -4   1  11        5.03        5.43      1.26 o 
  -3   1  11       38.18       34.84      2.35 o 
  -2   1  11      105.81      118.16      4.37 o 
  -1   1  11       28.40       30.80      2.25 o 
   0   1  11      108.33      103.61      4.09 o 
   1   1  11        0.30       -0.30      0.83 o 
   2   1  11       53.37       58.31      3.08 o 
   3   1  11       10.52        6.62      1.41 o 
   4   1  11        7.29       10.59      1.67 o 
  -5   2  11       14.13       14.98      1.72 o 
  -4   2  11       19.11       21.63      1.95 o 
  -3   2  11        2.05        1.69      1.04 o 
  -2   2  11       15.54       14.05      1.69 o 
  -1   2  11       24.15       24.63      2.17 o 
   0   2  11       56.69       53.43      3.03 o 
   1   2  11        0.67        0.93      1.06 o 
   2   2  11       26.57       27.26      2.33 o 
   3   2  11        0.99        1.04      1.14 o 
  -4   3  11        0.03        0.43      0.74 o 
  -3   3  11       48.44       48.66      2.81 o 
  -2   3  11        4.76        4.75      1.29 o 
  -1   3  11      329.43      322.58      8.79 o 
   0   3  11      107.98      100.40      4.29 o 
   1   3  11      323.56      335.38      9.22 o 
   2   3  11       63.08       62.41      3.44 o 
  -2   4  11       14.93       18.53      1.68 o 
  -1   4  11       16.31       15.18      1.95 o 
   0   4  11        1.54        1.16      1.19 o 
   1   4  11       44.33       42.37      2.98 o 
  -2  -8  12       32.94       35.56      2.31 o 
  -1  -8  12       17.42       17.70      1.77 o 
   0  -8  12        2.44        0.28      0.85 o 
   1  -8  12      121.35      116.84      2.92 o 
  -4  -7  12       17.26       22.29      4.60 o 
  -3  -7  12       17.40       20.44      1.80 o 
  -2  -7  12        6.75        6.82      1.34 o 
  -1  -7  12        1.47        1.13      0.96 o 
   0  -7  12       15.45       19.45      1.39 o 
   1  -7  12       64.60       64.82      2.16 o 
   2  -7  12        1.95        3.58      1.11 o 
  -4  -6  12       17.59       16.93      2.20 o 
  -3  -6  12        0.24       -0.10      0.96 o 
  -2  -6  12       70.07       75.21      2.91 o 
  -1  -6  12        6.34        6.00      1.17 o 
   0  -6  12       12.78       14.63      1.23 o 
   1  -6  12       78.28       81.83      2.46 o 
   2  -6  12        0.60        1.77      1.26 o 
   3  -6  12        6.40        6.58      1.24 o 
  -5  -5  12        0.23       -0.38      1.04 o 
  -4  -5  12        1.09       -0.40      0.93 o 
  -3  -5  12        0.20       -0.05      0.91 o 
  -2  -5  12       58.21       60.36      3.46 o 
  -1  -5  12        0.06       -0.23      0.91 o 
   0  -5  12        5.59        5.03      1.41 o 
   1  -5  12       33.56       33.02      2.58 o 
   2  -5  12        2.18        1.87      1.14 o 
   3  -5  12        6.89        5.86      1.19 o 
  -5  -4  12        8.98        8.03      1.62 o 
  -4  -4  12        9.74        9.78      1.67 o 
  -3  -4  12       17.50       10.61      1.74 o 
  -2  -4  12       41.04       40.95      2.83 o 
  -1  -4  12        0.09        0.43      1.06 o 
   0  -4  12       32.73       34.92      2.60 o 
   1  -4  12        9.27       14.75      1.89 o 
   2  -4  12        1.57        1.34      1.06 o 
   3  -4  12       42.90       53.54      3.18 o 
   4  -4  12       68.18       73.92      3.79 o 
  -5  -3  12       22.46       21.73      2.27 o 
  -4  -3  12        6.53        4.32      1.34 o 
  -3  -3  12       93.26       94.97      4.19 o 
  -2  -3  12        2.38        1.74      1.11 o 
  -1  -3  12      204.71      205.76      6.52 o 
   0  -3  12       65.04       63.47      3.36 o 
   1  -3  12       66.12       66.35      3.41 o 
   2  -3  12       34.91       32.11      2.53 o 
   3  -3  12        0.99        2.00      1.11 o 
   4  -3  12        2.46        3.54      1.29 o 
  -5  -2  12       21.55       25.11      2.32 o 
  -4  -2  12        2.70        2.00      1.21 o 
  -3  -2  12       10.79       13.09      1.79 o 
  -2  -2  12        2.70        2.27      1.19 o 
  -1  -2  12       14.61       15.46      1.84 o 
   0  -2  12      129.98      136.41      4.98 o 
   1  -2  12        4.16        4.90      1.26 o 
   2  -2  12       24.51       22.01      2.12 o 
   3  -2  12        0.27        0.10      0.96 o 
   4  -2  12        0.05        0.30      1.09 o 
  -5  -1  12        2.05        2.07      1.21 o 
  -4  -1  12       23.76       29.00      2.40 o 
  -3  -1  12       17.00       17.53      1.92 o 
  -2  -1  12       18.44       20.52      2.07 o 
  -1  -1  12        1.17        0.96      1.06 o 
   0  -1  12       64.96       62.76      3.23 o 
   1  -1  12       14.68       14.17      1.77 o 
   2  -1  12        4.62        6.75      1.47 o 
   3  -1  12        2.33        2.78      1.24 o 
  -4   0  12        1.71        3.64      1.21 o 
  -3   0  12        0.01       -0.45      0.88 o 
  -2   0  12      259.41      254.43      7.35 o 
  -1   0  12        7.04        6.77      1.44 o 
   0   0  12       21.86       23.37      2.22 o 
   1   0  12        0.00        0.45      1.01 o 
   2   0  12        6.88       13.19      1.79 o 
   3   0  12        0.00        0.83      1.11 o 
  -4   1  12       42.69       51.01      2.96 o 
  -3   1  12        2.71        5.94      1.31 o 
  -2   1  12        0.00       -0.28      1.01 o 
  -1   1  12       11.51        9.02      1.62 o 
   0   1  12       12.64       13.62      1.84 o 
   1   1  12       40.70       41.99      2.81 o 
   2   1  12        0.30       -0.63      1.06 o 
  -2   2  12        3.27        3.21      1.21 o 
  -1   2  12       38.27       35.12      2.58 o 
   0   2  12        0.69        0.13      1.11 o 
   1   2  12       76.68       76.38      3.84 o 
  -1  -6  13        6.03        3.64      1.34 o 
   0  -6  13       60.98       63.57      3.74 o 
  -2  -5  13        0.28       -0.38      0.99 o 
  -1  -5  13        1.68        0.40      1.04 o 
   0  -5  13       51.99       54.42      3.41 o 
   1  -5  13        6.05        4.42      1.47 o 
  -3  -4  13        3.01        3.61      1.41 o 
  -2  -4  13       32.13       34.54      2.78 o 
  -1  -4  13        2.32        2.32      1.29 o 
   0  -4  13        0.11       -1.44      0.96 o 
   1  -4  13       17.61       14.93      2.07 o 
  -3  -3  13       33.68       32.94      2.70 o 
  -2  -3  13       11.71       10.46      1.77 o 
  -1  -3  13       85.06       84.13      4.07 o 
   0  -3  13       56.94       55.08      3.36 o 
   1  -3  13      243.39      252.59      7.75 o 
  -3  -2  13        4.56        5.43      1.52 o 
  -2  -2  13        3.23        1.44      1.21 o 
  -1  -2  13       46.38       42.50      2.93 o 
   0  -2  13        6.60        7.40      1.62 o 
   1  -2  13       49.05       58.11      3.44 o 
  -2  -1  13       29.12       32.79      2.58 o 
  -1  -1  13        8.43        6.24      1.47 o 
   0  -1  13        0.17       -0.28      1.06 o 
                                                 
